# Supplementary material for: Biomine: predicting links between biological entities using network models of heterogeneous databases
Source: BMC Bioinformatics. 2012 Jun 6;13:119. doi: 10.1186/1471-2105-13-119 (PMC3505483; doi:10.1186/1471-2105-13-119)
Supplement: Additional file 1 — Gene pairs used in link prediction experiments [file 1471-2105-13-119-S1.zip]

Archive with 4 entries (4 files):
- gene_pheno_null.txt
- gene_pheno_pos.txt
- interactions_null.txt
- interactions_pos.txt
