# Supplementary material for: Biomine: predicting links between biological entities using network models of heterogeneous databases
Source: BMC Bioinformatics. 2012 Jun 6;13:119. doi: 10.1186/1471-2105-13-119 (PMC3505483; doi:10.1186/1471-2105-13-119)
Supplement: Additional file 1 — Gene pairs used in link prediction experiments [file 1471-2105-13-119-S1.zip › gene_pheno_null.txt]

EntrezGene:26191 PTPN22 EntrezGene:5002 SLC22A18
EntrezGene:4695 NDUFA2 EntrezGene:54903 MKS1
EntrezGene:27030 MLH3 EntrezGene:5788 PTPRC
EntrezGene:6521 SLC4A1 EntrezGene:675 BRCA2
EntrezGene:4694 NDUFA1 EntrezGene:6440 SFTPC
EntrezGene:4524 MTHFR EntrezGene:55636 CHD7
EntrezGene:3569 IL6 EntrezGene:948 CD36
EntrezGene:129880 BBS5 EntrezGene:8438 RAD54L
EntrezGene:10644 IGF2BP2 EntrezGene:6854 SYN2
EntrezGene:4179 CD46 EntrezGene:54901 CDKAL1
EntrezGene:408259 HPC3 EntrezGene:5193 PEX12
EntrezGene:3569 IL6 EntrezGene:5795 PTPRJ
EntrezGene:137682 C8orf38 EntrezGene:7909 HEMC
EntrezGene:10381 TUBB3 EntrezGene:9479 MAPK8IP1
EntrezGene:619488 SCZD12 EntrezGene:6654 SOS1
EntrezGene:2993 GYPA EntrezGene:4835 NQO2
EntrezGene:1181 CLCN2 EntrezGene:4893 NRAS
EntrezGene:3161 HMMR EntrezGene:8660 IRS2
EntrezGene:5071 PARK2 EntrezGene:6928 HNF1B
EntrezGene:25915 NDUFAF3 EntrezGene:9378 NRXN1
EntrezGene:5290 PIK3CA EntrezGene:619402 HPC5
EntrezGene:1524 CX3CR1 EntrezGene:5195 PEX14
EntrezGene:3161 HMMR EntrezGene:6790 AURKA
EntrezGene:3990 LIPC EntrezGene:55812 SPATA7
EntrezGene:7422 VEGFA EntrezGene:79738 BBS10
EntrezGene:3383 ICAM1 EntrezGene:720 C4A
EntrezGene:2739 GLO1 EntrezGene:6870 TACR3
EntrezGene:2213 FCGR2B EntrezGene:6583 SLC22A4
EntrezGene:5697 PYY EntrezGene:7099 TLR4
EntrezGene:1522 CTSZ EntrezGene:8660 IRS2
EntrezGene:346171 ZFP57 EntrezGene:5519 PPP2R1B
EntrezGene:23095 KIF1B EntrezGene:6833 ABCC8
EntrezGene:356 FASLG EntrezGene:5697 PYY
EntrezGene:114609 TIRAP EntrezGene:5245 PHB
EntrezGene:449017 BMIQ6 EntrezGene:9672 SDC3
EntrezGene:291 SLC25A4 EntrezGene:5290 PIK3CA
EntrezGene:207 AKT1 EntrezGene:6775 STAT4
EntrezGene:25915 NDUFAF3 EntrezGene:5781 PTPN11
EntrezGene:3459 IFNGR1 EntrezGene:3767 KCNJ11
EntrezGene:4835 NQO2 EntrezGene:6775 STAT4
EntrezGene:4233 MET EntrezGene:6389 SDHA
EntrezGene:207 AKT1 EntrezGene:3687 ITGAX
EntrezGene:2153 F5 EntrezGene:8493 PPM1D
EntrezGene:137682 C8orf38 EntrezGene:3161 HMMR
EntrezGene:1814 DRD3 EntrezGene:83990 BRIP1
EntrezGene:114609 TIRAP EntrezGene:2074 ERCC6
EntrezGene:619402 HPC5 EntrezGene:6899 TBX1
EntrezGene:5245 PHB EntrezGene:55024 BANK1
EntrezGene:2270 FGS2 EntrezGene:3161 HMMR
EntrezGene:4092 SMAD7 EntrezGene:672 BRCA1
EntrezGene:3990 LIPC EntrezGene:7352 UCP3
EntrezGene:3990 LIPC EntrezGene:7351 UCP2
EntrezGene:617 BCS1L EntrezGene:6870 TACR3
EntrezGene:1499 CTNNB1 EntrezGene:207 AKT1
EntrezGene:5320 PLA2G2A EntrezGene:9479 MAPK8IP1
EntrezGene:125 ADH1B EntrezGene:6928 HNF1B
EntrezGene:4729 NDUFV2 EntrezGene:5002 SLC22A18
EntrezGene:64135 IFIH1 EntrezGene:6934 TCF7L2
EntrezGene:5192 PEX10 EntrezGene:720 C4A
EntrezGene:1299 COL9A3 EntrezGene:2645 GCK
EntrezGene:10342 TFG EntrezGene:84100 ARL6
EntrezGene:1298 COL9A2 EntrezGene:9821 RB1CC1
EntrezGene:2074 ERCC6 EntrezGene:672 BRCA1
EntrezGene:2214 FCGR3A EntrezGene:408259 HPC3
EntrezGene:3077 HFE EntrezGene:54901 CDKAL1
EntrezGene:3172 HNF4A EntrezGene:80184 CEP290
EntrezGene:3990 LIPC EntrezGene:595 CCND1
EntrezGene:54829 ASPN EntrezGene:8438 RAD54L
EntrezGene:3077 HFE EntrezGene:54903 MKS1
EntrezGene:5071 PARK2 EntrezGene:5770 PTPN1
EntrezGene:207 AKT1 EntrezGene:54840 APTX
EntrezGene:2260 FGFR1 EntrezGene:54901 CDKAL1
EntrezGene:7058 THBS2 EntrezGene:8313 AXIN2
EntrezGene:2820 GPD2 EntrezGene:4835 NQO2
EntrezGene:3667 IRS1 EntrezGene:7012 TERC
EntrezGene:10019 SH2B3 EntrezGene:2956 MSH6
EntrezGene:3455 IFNAR2 EntrezGene:3569 IL6
EntrezGene:5078 PAX4 EntrezGene:6521 SLC4A1
EntrezGene:3077 HFE EntrezGene:79133 C20orf7
EntrezGene:2213 FCGR2B EntrezGene:472 ATM
EntrezGene:3077 HFE EntrezGene:675 BRCA2
EntrezGene:1378 CR1 EntrezGene:3767 KCNJ11
EntrezGene:1326 MAP3K8 EntrezGene:3667 IRS1
EntrezGene:5190 PEX6 EntrezGene:8074 FGF23
EntrezGene:169026 SLC30A8 EntrezGene:4148 MATN3
EntrezGene:5071 PARK2 EntrezGene:6775 STAT4
EntrezGene:653509 SFTPA1 EntrezGene:6928 HNF1B
EntrezGene:5133 PDCD1 EntrezGene:5245 PHB
EntrezGene:6834 SURF1 EntrezGene:6927 HNF1A
EntrezGene:1134 CHRNA1 EntrezGene:2645 GCK
EntrezGene:2554 GABRA1 EntrezGene:5631 PRPS1
EntrezGene:114609 TIRAP EntrezGene:5290 PIK3CA
EntrezGene:3569 IL6 EntrezGene:675 BRCA2
EntrezGene:133522 PPARGC1B EntrezGene:4760 NEUROD1
EntrezGene:1522 CTSZ EntrezGene:6517 SLC2A4
EntrezGene:2995 GYPC EntrezGene:619402 HPC5
EntrezGene:404714 SLEB4 EntrezGene:5195 PEX14
EntrezGene:4159 MC3R EntrezGene:5828 PEX2
EntrezGene:5308 PITX2 EntrezGene:5468 PPARG
EntrezGene:3651 PDX1 EntrezGene:4843 NOS2
EntrezGene:5697 PYY EntrezGene:5795 PTPRJ
EntrezGene:133522 PPARGC1B EntrezGene:720 C4A
EntrezGene:114327 EFHC1 EntrezGene:2993 GYPA
EntrezGene:137682 C8orf38 EntrezGene:7097 TLR2
EntrezGene:10644 IGF2BP2 EntrezGene:4835 NQO2
EntrezGene:126 ADH1C EntrezGene:3569 IL6
EntrezGene:169026 SLC30A8 EntrezGene:2993 GYPA
EntrezGene:585 BBS4 EntrezGene:6775 STAT4
EntrezGene:503613 PSORS10 EntrezGene:5167 ENPP1
EntrezGene:10644 IGF2BP2 EntrezGene:181 AGRP
EntrezGene:2532 DARC EntrezGene:9365 KL
EntrezGene:10644 IGF2BP2 EntrezGene:19 ABCA1
EntrezGene:207 AKT1 EntrezGene:336 APOA2
EntrezGene:619402 HPC5 EntrezGene:8013 NR4A3
EntrezGene:2053 EPHX2 EntrezGene:4524 MTHFR
EntrezGene:4963 OFC1 EntrezGene:5245 PHB
EntrezGene:3161 HMMR EntrezGene:5824 PEX19
EntrezGene:1316 KLF6 EntrezGene:64695 SLEB3
EntrezGene:1773 DNASE1 EntrezGene:3172 HNF4A
EntrezGene:5078 PAX4 EntrezGene:8419 BFSP2
EntrezGene:2033 EP300 EntrezGene:2554 GABRA1
EntrezGene:340024 SLC6A19 EntrezGene:64135 IFIH1
EntrezGene:3161 HMMR EntrezGene:5830 PEX5
EntrezGene:114609 TIRAP EntrezGene:2657 GDF1
EntrezGene:4843 NOS2 EntrezGene:9672 SDC3
EntrezGene:1312 COMT EntrezGene:8438 RAD54L
EntrezGene:3123 HLA-DRB1 EntrezGene:5697 PYY
EntrezGene:56997 CABC1 EntrezGene:7098 TLR3
EntrezGene:114609 TIRAP EntrezGene:6775 STAT4
EntrezGene:169026 SLC30A8 EntrezGene:841 CASP8
EntrezGene:169026 SLC30A8 EntrezGene:238 ALK
EntrezGene:4795 NFKBIL1 EntrezGene:84062 DTNBP1
EntrezGene:2532 DARC EntrezGene:720 C4A
EntrezGene:3990 LIPC EntrezGene:5245 PHB
EntrezGene:5245 PHB EntrezGene:80184 CEP290
EntrezGene:114609 TIRAP EntrezGene:5080 PAX6
EntrezGene:3000 GUCY2D EntrezGene:367 AR
EntrezGene:3569 IL6 EntrezGene:503613 PSORS10
EntrezGene:79133 C20orf7 EntrezGene:8438 RAD54L
EntrezGene:169026 SLC30A8 EntrezGene:345611 IRGM
EntrezGene:5072 PARK3 EntrezGene:859 CAV3
EntrezGene:374291 NDUFS7 EntrezGene:55024 BANK1
EntrezGene:27241 BBS9 EntrezGene:54901 CDKAL1
EntrezGene:27030 MLH3 EntrezGene:7351 UCP2
EntrezGene:285489 DOK7 EntrezGene:7351 UCP2
EntrezGene:207 AKT1 EntrezGene:404683 OB4
EntrezGene:126328 NDUFA11 EntrezGene:169026 SLC30A8
EntrezGene:408260 HPC4 EntrezGene:8929 PHOX2B
EntrezGene:30835 CD209 EntrezGene:3990 LIPC
EntrezGene:3575 IL7R EntrezGene:60424 CORD9
EntrezGene:3687 ITGAX EntrezGene:585 BBS4
EntrezGene:27235 COQ2 EntrezGene:619488 SCZD12
EntrezGene:1814 DRD3 EntrezGene:23095 KIF1B
EntrezGene:1524 CX3CR1 EntrezGene:677662 PARK12
EntrezGene:1621 DBH EntrezGene:5157 PDGFRL
EntrezGene:5078 PAX4 EntrezGene:9672 SDC3
EntrezGene:4695 NDUFA2 EntrezGene:7157 TP53
EntrezGene:3356 HTR2A EntrezGene:5290 PIK3CA
EntrezGene:169026 SLC30A8 EntrezGene:207 AKT1
EntrezGene:5290 PIK3CA EntrezGene:9672 SDC3
EntrezGene:4481 MSR1 EntrezGene:4843 NOS2
EntrezGene:23095 KIF1B EntrezGene:5697 PYY
EntrezGene:22954 TRIM32 EntrezGene:4724 NDUFS4
EntrezGene:1181 CLCN2 EntrezGene:54903 MKS1
EntrezGene:2642 GCGR EntrezGene:5290 PIK3CA
EntrezGene:1406 CRX EntrezGene:4601 MXI1
EntrezGene:1301 COL11A1 EntrezGene:2260 FGFR1
EntrezGene:388939 C2orf71 EntrezGene:9672 SDC3
EntrezGene:353128 AD8 EntrezGene:80184 CEP290
EntrezGene:10019 SH2B3 EntrezGene:4720 NDUFS2
EntrezGene:10644 IGF2BP2 EntrezGene:54903 MKS1
EntrezGene:207 AKT1 EntrezGene:4726 NDUFS6
EntrezGene:338334 CHDS1 EntrezGene:3767 KCNJ11
EntrezGene:5190 PEX6 EntrezGene:7097 TLR2
EntrezGene:1493 CTLA4 EntrezGene:5546 PRCC
EntrezGene:3458 IFNG EntrezGene:5245 PHB
EntrezGene:2956 MSH6 EntrezGene:785 CACNB4
EntrezGene:5078 PAX4 EntrezGene:55024 BANK1
EntrezGene:10644 IGF2BP2 EntrezGene:1755 DMBT1
EntrezGene:207 AKT1 EntrezGene:780897 FPH1
EntrezGene:55024 BANK1 EntrezGene:7834 PCAP
EntrezGene:5245 PHB EntrezGene:6556 SLC11A1
EntrezGene:11200 CHEK2 EntrezGene:3458 IFNG
EntrezGene:4092 SMAD7 EntrezGene:6928 HNF1B
EntrezGene:140802 LGV1 EntrezGene:5290 PIK3CA
EntrezGene:65217 PCDH15 EntrezGene:7833 SLEB1
EntrezGene:149233 IL23R EntrezGene:8313 AXIN2
EntrezGene:54716 SLC6A20 EntrezGene:9672 SDC3
EntrezGene:26191 PTPN22 EntrezGene:4843 NOS2
EntrezGene:56694 BMIQ8 EntrezGene:6521 SLC4A1
EntrezGene:3092 HIP1 EntrezGene:8401 SCZD7
EntrezGene:3092 HIP1 EntrezGene:617 BCS1L
EntrezGene:1378 CR1 EntrezGene:6517 SLC2A4
EntrezGene:3667 IRS1 EntrezGene:4254 KITLG
EntrezGene:2956 MSH6 EntrezGene:503613 PSORS10
EntrezGene:3077 HFE EntrezGene:5290 PIK3CA
EntrezGene:7012 TERC EntrezGene:720 C4A
EntrezGene:100038342 LGMD2L EntrezGene:207 AKT1
EntrezGene:10878 CFHR3 EntrezGene:580 BARD1
EntrezGene:4835 NQO2 EntrezGene:916 CD3E
EntrezGene:54903 MKS1 EntrezGene:7381 UQCRB
EntrezGene:11277 TREX1 EntrezGene:1258 CNGB1
EntrezGene:2642 GCGR EntrezGene:6377 SCZD1
EntrezGene:55812 SPATA7 EntrezGene:60528 ELAC2
EntrezGene:291 SLC25A4 EntrezGene:3732 CD82
EntrezGene:5290 PIK3CA EntrezGene:9211 LGI1
EntrezGene:153201 SLC36A2 EntrezGene:6440 SFTPC
EntrezGene:6934 TCF7L2 EntrezGene:91942 NDUFAF2
EntrezGene:137682 C8orf38 EntrezGene:619488 SCZD12
EntrezGene:51738 GHRL EntrezGene:5290 PIK3CA
EntrezGene:4159 MC3R EntrezGene:6870 TACR3
EntrezGene:1738 DLD EntrezGene:6347 CCL2
EntrezGene:5290 PIK3CA EntrezGene:55670 PEX26
EntrezGene:7834 PCAP EntrezGene:8493 PPM1D
EntrezGene:3119 HLA-DQB1 EntrezGene:5697 PYY
EntrezGene:1956 EGFR EntrezGene:60675 PROK2
EntrezGene:3687 ITGAX EntrezGene:3767 KCNJ11
EntrezGene:5245 PHB EntrezGene:6391 SDHC
EntrezGene:10644 IGF2BP2 EntrezGene:2213 FCGR2B
EntrezGene:10644 IGF2BP2 EntrezGene:7124 TNF
EntrezGene:1234 CCR5 EntrezGene:137682 C8orf38
EntrezGene:324 APC EntrezGene:6927 HNF1A
EntrezGene:503613 PSORS10 EntrezGene:54901 CDKAL1
EntrezGene:1301 COL11A1 EntrezGene:54901 CDKAL1
EntrezGene:324 APC EntrezGene:6928 HNF1B
EntrezGene:201163 FLCN EntrezGene:9672 SDC3
EntrezGene:55812 SPATA7 EntrezGene:7099 TLR4
EntrezGene:5167 ENPP1 EntrezGene:7157 TP53
EntrezGene:324 APC EntrezGene:54901 CDKAL1
EntrezGene:5071 PARK2 EntrezGene:83990 BRIP1
EntrezGene:1773 DNASE1 EntrezGene:4795 NFKBIL1
EntrezGene:29078 NDUFAF4 EntrezGene:54901 CDKAL1
EntrezGene:5194 PEX13 EntrezGene:6928 HNF1B
EntrezGene:207 AKT1 EntrezGene:8090 SPPM
EntrezGene:2074 ERCC6 EntrezGene:27022 FOXD3
EntrezGene:126328 NDUFA11 EntrezGene:3569 IL6
EntrezGene:91647 ATPAF2 EntrezGene:9479 MAPK8IP1
EntrezGene:2555 GABRA2 EntrezGene:5395 PMS2
EntrezGene:169026 SLC30A8 EntrezGene:2729 GCLC
EntrezGene:126 ADH1C EntrezGene:2532 DARC
EntrezGene:55024 BANK1 EntrezGene:6517 SLC2A4
EntrezGene:3557 IL1RN EntrezGene:8438 RAD54L
EntrezGene:10019 SH2B3 EntrezGene:724066 ATXN8
EntrezGene:6775 STAT4 EntrezGene:8660 IRS2
EntrezGene:3569 IL6 EntrezGene:4978 OPCML
EntrezGene:2064 ERBB2 EntrezGene:23020 SNRNP200
EntrezGene:2532 DARC EntrezGene:5167 ENPP1
EntrezGene:1522 CTSZ EntrezGene:2158 F9
EntrezGene:1316 KLF6 EntrezGene:2993 GYPA
EntrezGene:255520 ELMOD2 EntrezGene:3383 ICAM1
EntrezGene:1482 NKX2-5 EntrezGene:6377 SCZD1
EntrezGene:10644 IGF2BP2 EntrezGene:595 CCND1
EntrezGene:3990 LIPC EntrezGene:4092 SMAD7
EntrezGene:2260 FGFR1 EntrezGene:4726 NDUFS6
EntrezGene:11236 RNF139 EntrezGene:5290 PIK3CA
EntrezGene:114609 TIRAP EntrezGene:6377 SCZD1
EntrezGene:3172 HNF4A EntrezGene:7012 TERC
EntrezGene:114609 TIRAP EntrezGene:3651 PDX1
EntrezGene:128178 EDARADD EntrezGene:6927 HNF1A
EntrezGene:4835 NQO2 EntrezGene:5583 PRKCH
EntrezGene:207 AKT1 EntrezGene:56729 RETN
EntrezGene:169026 SLC30A8 EntrezGene:5157 PDGFRL
EntrezGene:23695 MRX72 EntrezGene:619501 HCC
EntrezGene:1522 CTSZ EntrezGene:22976 PAXIP1
EntrezGene:3077 HFE EntrezGene:55505 NOP10
EntrezGene:207 AKT1 EntrezGene:9479 MAPK8IP1
EntrezGene:5697 PYY EntrezGene:8806 SCZD8
EntrezGene:4724 NDUFS4 EntrezGene:6517 SLC2A4
EntrezGene:1785 DNM2 EntrezGene:2956 MSH6
EntrezGene:1298 COL9A2 EntrezGene:5828 PEX2
EntrezGene:1146 CHRNG EntrezGene:583 BBS2
EntrezGene:23569 PADI4 EntrezGene:6377 SCZD1
EntrezGene:1522 CTSZ EntrezGene:54901 CDKAL1
EntrezGene:4968 OGG1 EntrezGene:6377 SCZD1
EntrezGene:55024 BANK1 EntrezGene:5697 PYY
EntrezGene:126 ADH1C EntrezGene:642 BLMH
EntrezGene:3569 IL6 EntrezGene:619488 SCZD12
EntrezGene:241 ALOX5AP EntrezGene:3569 IL6
EntrezGene:3092 HIP1 EntrezGene:4318 MMP9
EntrezGene:4719 NDUFS1 EntrezGene:6517 SLC2A4
EntrezGene:345611 IRGM EntrezGene:6927 HNF1A
EntrezGene:3569 IL6 EntrezGene:5290 PIK3CA
EntrezGene:3119 HLA-DQB1 EntrezGene:4695 NDUFA2
EntrezGene:3569 IL6 EntrezGene:5697 PYY
EntrezGene:619488 SCZD12 EntrezGene:7422 VEGFA
EntrezGene:84634 KISS1R EntrezGene:8493 PPM1D
EntrezGene:260431 COPD EntrezGene:6521 SLC4A1
EntrezGene:11186 RASSF1 EntrezGene:6347 CCL2
EntrezGene:4723 NDUFV1 EntrezGene:5830 PEX5
EntrezGene:207 AKT1 EntrezGene:5167 ENPP1
EntrezGene:595 CCND1 EntrezGene:6927 HNF1A
EntrezGene:5290 PIK3CA EntrezGene:791256 GDXYM
EntrezGene:5290 PIK3CA EntrezGene:6775 STAT4
EntrezGene:79133 C20orf7 EntrezGene:91869 RFT1
EntrezGene:4835 NQO2 EntrezGene:5320 PLA2G2A
EntrezGene:4524 MTHFR EntrezGene:4893 NRAS
EntrezGene:11330 CTRC EntrezGene:408259 HPC3
EntrezGene:3791 KDR EntrezGene:5697 PYY
EntrezGene:408260 HPC4 EntrezGene:7350 UCP1
EntrezGene:29078 NDUFAF4 EntrezGene:595 CCND1
EntrezGene:1548 CYP2A6 EntrezGene:408259 HPC3
EntrezGene:4953 ODC1 EntrezGene:6928 HNF1B
EntrezGene:3710 ITPR3 EntrezGene:54716 SLC6A20
EntrezGene:201163 FLCN EntrezGene:4695 NDUFA2
EntrezGene:5078 PAX4 EntrezGene:6854 SYN2
EntrezGene:583 BBS2 EntrezGene:7099 TLR4
EntrezGene:4093 SMAD9 EntrezGene:7124 TNF
EntrezGene:117189 GRDX EntrezGene:8660 IRS2
EntrezGene:2995 GYPC EntrezGene:6377 SCZD1
EntrezGene:4720 NDUFS2 EntrezGene:675 BRCA2
EntrezGene:207 AKT1 EntrezGene:2213 FCGR2B
EntrezGene:51744 CD244 EntrezGene:5728 PTEN
EntrezGene:5078 PAX4 EntrezGene:6866 TAC3
EntrezGene:408259 HPC3 EntrezGene:4092 SMAD7
EntrezGene:1559 CYP2C9 EntrezGene:9940 DLEC1
EntrezGene:3075 CFH EntrezGene:4695 NDUFA2
EntrezGene:124583 CANT1 EntrezGene:2642 GCGR
EntrezGene:25915 NDUFAF3 EntrezGene:6775 STAT4
EntrezGene:3687 ITGAX EntrezGene:7099 TLR4
EntrezGene:57017 COQ9 EntrezGene:9479 MAPK8IP1
EntrezGene:5979 RET EntrezGene:6928 HNF1B
EntrezGene:114327 EFHC1 EntrezGene:155 ADRB3
EntrezGene:387281 LCRB EntrezGene:6365 SCZD3
EntrezGene:27241 BBS9 EntrezGene:7015 TERT
EntrezGene:6928 HNF1B EntrezGene:8924 HERC2
EntrezGene:60528 ELAC2 EntrezGene:9672 SDC3
EntrezGene:126 ADH1C EntrezGene:5078 PAX4
EntrezGene:6323 SCN1A EntrezGene:8504 PEX3
EntrezGene:3043 HBB EntrezGene:8660 IRS2
EntrezGene:5078 PAX4 EntrezGene:63944 SCZD10
EntrezGene:2591 GALNT3 EntrezGene:54901 CDKAL1
EntrezGene:351 APP EntrezGene:55717 WDR11
EntrezGene:5078 PAX4 EntrezGene:54829 ASPN
EntrezGene:4695 NDUFA2 EntrezGene:472 ATM
EntrezGene:56623 INPP5E EntrezGene:8660 IRS2
EntrezGene:207 AKT1 EntrezGene:7098 TLR3
EntrezGene:5697 PYY EntrezGene:7804 LRP8
EntrezGene:3569 IL6 EntrezGene:3687 ITGAX
EntrezGene:114609 TIRAP EntrezGene:51744 CD244
EntrezGene:169026 SLC30A8 EntrezGene:9566 HPCX
EntrezGene:4719 NDUFS1 EntrezGene:5913 RAPSN
EntrezGene:2956 MSH6 EntrezGene:6927 HNF1A
EntrezGene:2064 ERBB2 EntrezGene:619488 SCZD12
EntrezGene:6833 ABCC8 EntrezGene:79133 C20orf7
EntrezGene:3990 LIPC EntrezGene:5192 PEX10
EntrezGene:54829 ASPN EntrezGene:9672 SDC3
EntrezGene:3990 LIPC EntrezGene:5193 PEX12
EntrezGene:170682 SLEH1 EntrezGene:181 AGRP
EntrezGene:208 AKT2 EntrezGene:653509 SFTPA1
EntrezGene:359825 PSORS9 EntrezGene:7157 TP53
EntrezGene:1340 COX6B1 EntrezGene:8438 RAD54L
EntrezGene:126 ADH1C EntrezGene:388939 C2orf71
EntrezGene:324 APC EntrezGene:8792 TNFRSF11A
EntrezGene:3687 ITGAX EntrezGene:91147 TMEM67
EntrezGene:207 AKT1 EntrezGene:3990 LIPC
EntrezGene:2657 GDF1 EntrezGene:720 C4A
EntrezGene:4159 MC3R EntrezGene:6389 SDHA
EntrezGene:79728 PALB2 EntrezGene:915 CD3D
EntrezGene:7345 UCHL1 EntrezGene:7491 WT2
EntrezGene:3659 IRF1 EntrezGene:4723 NDUFV1
EntrezGene:595 CCND1 EntrezGene:80184 CEP290
EntrezGene:207 AKT1 EntrezGene:3588 IL10RB
EntrezGene:203859 ANO5 EntrezGene:4978 OPCML
EntrezGene:169026 SLC30A8 EntrezGene:5133 PDCD1
EntrezGene:4719 NDUFS1 EntrezGene:9049 AIP
EntrezGene:619402 HPC5 EntrezGene:6775 STAT4
EntrezGene:10644 IGF2BP2 EntrezGene:785 CACNB4
EntrezGene:1378 CR1 EntrezGene:619488 SCZD12
EntrezGene:2995 GYPC EntrezGene:54901 CDKAL1
EntrezGene:207 AKT1 EntrezGene:3569 IL6
EntrezGene:207 AKT1 EntrezGene:5078 PAX4
EntrezGene:3161 HMMR EntrezGene:5770 PTPN1
EntrezGene:4160 MC4R EntrezGene:9821 RB1CC1
EntrezGene:3667 IRS1 EntrezGene:55636 CHD7
EntrezGene:207 AKT1 EntrezGene:54901 CDKAL1
EntrezGene:10461 MERTK EntrezGene:6390 SDHB
EntrezGene:4978 OPCML EntrezGene:60675 PROK2
EntrezGene:50982 NIDDM3 EntrezGene:6377 SCZD1
EntrezGene:207 AKT1 EntrezGene:2995 GYPC
EntrezGene:60675 PROK2 EntrezGene:7015 TERT
EntrezGene:3569 IL6 EntrezGene:4318 MMP9
EntrezGene:169026 SLC30A8 EntrezGene:717 C2
EntrezGene:56652 C10orf2 EntrezGene:5921 RASA1
EntrezGene:50982 NIDDM3 EntrezGene:5290 PIK3CA
EntrezGene:2213 FCGR2B EntrezGene:3039 HBA1
EntrezGene:5167 ENPP1 EntrezGene:83872 HMCN1
EntrezGene:3039 HBA1 EntrezGene:3077 HFE
EntrezGene:10878 CFHR3 EntrezGene:55812 SPATA7
EntrezGene:169026 SLC30A8 EntrezGene:4953 ODC1
EntrezGene:207 AKT1 EntrezGene:2993 GYPA
EntrezGene:2995 GYPC EntrezGene:4760 NEUROD1
EntrezGene:692221 RP33 EntrezGene:8022 LHX3
EntrezGene:10019 SH2B3 EntrezGene:59341 TRPV4
EntrezGene:1679 DFN2 EntrezGene:80184 CEP290
EntrezGene:1144 CHRND EntrezGene:2074 ERCC6
EntrezGene:3356 HTR2A EntrezGene:5190 PEX6
EntrezGene:1301 COL11A1 EntrezGene:999 CDH1
EntrezGene:5078 PAX4 EntrezGene:619488 SCZD12
EntrezGene:472 ATM EntrezGene:7058 THBS2
EntrezGene:1716 DGUOK EntrezGene:3651 PDX1
EntrezGene:2213 FCGR2B EntrezGene:2642 GCGR
EntrezGene:4092 SMAD7 EntrezGene:54901 CDKAL1
EntrezGene:114609 TIRAP EntrezGene:5193 PEX12
EntrezGene:10644 IGF2BP2 EntrezGene:3043 HBB
EntrezGene:11236 RNF139 EntrezGene:123016 TTC8
EntrezGene:4694 NDUFA1 EntrezGene:6775 STAT4
EntrezGene:10019 SH2B3 EntrezGene:22954 TRIM32
EntrezGene:25915 NDUFAF3 EntrezGene:5428 POLG
EntrezGene:5290 PIK3CA EntrezGene:6389 SDHA
EntrezGene:26191 PTPN22 EntrezGene:51738 GHRL
EntrezGene:25915 NDUFAF3 EntrezGene:7046 TGFBR1
EntrezGene:255520 ELMOD2 EntrezGene:9672 SDC3
EntrezGene:4722 NDUFS3 EntrezGene:79133 C20orf7
EntrezGene:1298 COL9A2 EntrezGene:29078 NDUFAF4
EntrezGene:2690 GHR EntrezGene:5468 PPARG
EntrezGene:27030 MLH3 EntrezGene:4524 MTHFR
EntrezGene:2690 GHR EntrezGene:8438 RAD54L
EntrezGene:4261 CIITA EntrezGene:7099 TLR4
EntrezGene:10644 IGF2BP2 EntrezGene:948 CD36
EntrezGene:595 CCND1 EntrezGene:6775 STAT4
EntrezGene:2995 GYPC EntrezGene:6517 SLC2A4
EntrezGene:169026 SLC30A8 EntrezGene:65245 PSORS7
EntrezGene:3431 SP110 EntrezGene:4261 CIITA
EntrezGene:7099 TLR4 EntrezGene:91147 TMEM67
EntrezGene:3161 HMMR EntrezGene:3990 LIPC
EntrezGene:3383 ICAM1 EntrezGene:6834 SURF1
EntrezGene:6521 SLC4A1 EntrezGene:8438 RAD54L
EntrezGene:5727 PTCH1 EntrezGene:79738 BBS10
EntrezGene:282617 IL28B EntrezGene:6927 HNF1A
EntrezGene:1636 ACE EntrezGene:2956 MSH6
EntrezGene:4524 MTHFR EntrezGene:9566 HPCX
EntrezGene:6927 HNF1A EntrezGene:7399 USH2A
EntrezGene:3161 HMMR EntrezGene:7099 TLR4
EntrezGene:54901 CDKAL1 EntrezGene:675 BRCA2
EntrezGene:8195 MKKS EntrezGene:9566 HPCX
EntrezGene:207 AKT1 EntrezGene:619402 HPC5
EntrezGene:408259 HPC3 EntrezGene:701 BUB1B
EntrezGene:50943 FOXP3 EntrezGene:5828 PEX2
EntrezGene:1524 CX3CR1 EntrezGene:4159 MC3R
EntrezGene:1234 CCR5 EntrezGene:7058 THBS2
EntrezGene:2532 DARC EntrezGene:4292 MLH1
EntrezGene:3161 HMMR EntrezGene:4092 SMAD7
EntrezGene:22868 FASTKD2 EntrezGene:4893 NRAS
EntrezGene:4835 NQO2 EntrezGene:7099 TLR4
EntrezGene:11200 CHEK2 EntrezGene:3162 HMOX1
EntrezGene:201163 FLCN EntrezGene:91147 TMEM67
EntrezGene:5697 PYY EntrezGene:675 BRCA2
EntrezGene:23095 KIF1B EntrezGene:57790 MRXSL
EntrezGene:170682 SLEH1 EntrezGene:7157 TP53
EntrezGene:619402 HPC5 EntrezGene:91147 TMEM67
EntrezGene:208 AKT2 EntrezGene:83394 PITPNM3
EntrezGene:5078 PAX4 EntrezGene:595 CCND1
EntrezGene:126328 NDUFA11 EntrezGene:6928 HNF1B
EntrezGene:7124 TNF EntrezGene:8754 ADAM9
EntrezGene:5828 PEX2 EntrezGene:720 C4A
EntrezGene:51744 CD244 EntrezGene:8483 CILP
EntrezGene:2820 GPD2 EntrezGene:675 BRCA2
EntrezGene:2263 FGFR2 EntrezGene:4830 NME1
EntrezGene:5443 POMC EntrezGene:6377 SCZD1
EntrezGene:6517 SLC2A4 EntrezGene:7097 TLR2
EntrezGene:4436 MSH2 EntrezGene:5888 RAD51
EntrezGene:1299 COL9A3 EntrezGene:51744 CD244
EntrezGene:114609 TIRAP EntrezGene:6017 RLBP1
EntrezGene:6377 SCZD1 EntrezGene:6928 HNF1B
EntrezGene:3161 HMMR EntrezGene:619488 SCZD12
EntrezGene:79068 FTO EntrezGene:9782 MATR3
EntrezGene:3990 LIPC EntrezGene:675 BRCA2
EntrezGene:10644 IGF2BP2 EntrezGene:347747 HPCQTL19
EntrezGene:169026 SLC30A8 EntrezGene:8313 AXIN2
EntrezGene:291 SLC25A4 EntrezGene:324 APC
EntrezGene:408259 HPC3 EntrezGene:7084 TK2
EntrezGene:3990 LIPC EntrezGene:406216 ATFB1
EntrezGene:126328 NDUFA11 EntrezGene:5133 PDCD1
EntrezGene:1181 CLCN2 EntrezGene:5078 PAX4
EntrezGene:23314 SATB2 EntrezGene:619402 HPC5
EntrezGene:2153 F5 EntrezGene:291 SLC25A4
EntrezGene:1316 KLF6 EntrezGene:4548 MTR
EntrezGene:54901 CDKAL1 EntrezGene:6775 STAT4
EntrezGene:3075 CFH EntrezGene:916 CD3E
EntrezGene:56729 RETN EntrezGene:780912 AD10
EntrezGene:1373 CPS1 EntrezGene:3161 HMMR
EntrezGene:3990 LIPC EntrezGene:6908 TBP
EntrezGene:5078 PAX4 EntrezGene:5728 PTEN
EntrezGene:1301 COL11A1 EntrezGene:5245 PHB
EntrezGene:30835 CD209 EntrezGene:580 BARD1
EntrezGene:3569 IL6 EntrezGene:7380 UPK3A
EntrezGene:5290 PIK3CA EntrezGene:64419 MTMR14
EntrezGene:10644 IGF2BP2 EntrezGene:675 BRCA2
EntrezGene:2532 DARC EntrezGene:5290 PIK3CA
EntrezGene:169026 SLC30A8 EntrezGene:83990 BRIP1
EntrezGene:5245 PHB EntrezGene:720 C4A
EntrezGene:5193 PEX12 EntrezGene:6517 SLC2A4
EntrezGene:7099 TLR4 EntrezGene:83990 BRIP1
EntrezGene:367 AR EntrezGene:60675 PROK2
EntrezGene:1773 DNASE1 EntrezGene:345611 IRGM
EntrezGene:6517 SLC2A4 EntrezGene:720 C4A
EntrezGene:3123 HLA-DRB1 EntrezGene:5078 PAX4
EntrezGene:3569 IL6 EntrezGene:5190 PEX6
EntrezGene:137682 C8orf38 EntrezGene:3431 SP110
EntrezGene:3383 ICAM1 EntrezGene:54903 MKS1
