# Supplementary material for: Biomine: predicting links between biological entities using network models of heterogeneous databases
Source: BMC Bioinformatics. 2012 Jun 6;13:119. doi: 10.1186/1471-2105-13-119 (PMC3505483; doi:10.1186/1471-2105-13-119)
Supplement: Additional file 1 — Gene pairs used in link prediction experiments [file 1471-2105-13-119-S1.zip › gene_pheno_pos.txt]

EntrezGene:348 APOE EntrezGene:7098 TLR3
EntrezGene:619488 SCZD12 EntrezGene:8400 SCZD6
EntrezGene:6315 ATXN8OS EntrezGene:724066 ATXN8
EntrezGene:1316 KLF6 EntrezGene:5290 PIK3CA
EntrezGene:84100 ARL6 EntrezGene:91147 TMEM67
EntrezGene:2213 FCGR2B EntrezGene:55024 BANK1
EntrezGene:51218 GLRX5 EntrezGene:54977 SLC25A38
EntrezGene:207 AKT1 EntrezGene:4893 NRAS
EntrezGene:5078 PAX4 EntrezGene:5770 PTPN1
EntrezGene:3569 IL6 EntrezGene:6928 HNF1B
EntrezGene:3569 IL6 EntrezGene:6927 HNF1A
EntrezGene:2532 DARC EntrezGene:3383 ICAM1
EntrezGene:54901 CDKAL1 EntrezGene:6517 SLC2A4
EntrezGene:915 CD3D EntrezGene:916 CD3E
EntrezGene:10644 IGF2BP2 EntrezGene:6833 ABCC8
EntrezGene:1378 CR1 EntrezGene:2213 FCGR2B
EntrezGene:2214 FCGR3A EntrezGene:6775 STAT4
EntrezGene:146227 BEAN EntrezGene:25894 PLEKHG4
EntrezGene:1785 DNM2 EntrezGene:64419 MTMR14
EntrezGene:1298 COL9A2 EntrezGene:54829 ASPN
EntrezGene:114609 TIRAP EntrezGene:2213 FCGR2B
EntrezGene:169026 SLC30A8 EntrezGene:5078 PAX4
EntrezGene:1234 CCR5 EntrezGene:3458 IFNG
EntrezGene:1280 COL2A1 EntrezGene:59341 TRPV4
EntrezGene:5071 PARK2 EntrezGene:5290 PIK3CA
EntrezGene:10644 IGF2BP2 EntrezGene:5770 PTPN1
EntrezGene:137682 C8orf38 EntrezGene:4728 NDUFS8
EntrezGene:3667 IRS1 EntrezGene:54901 CDKAL1
EntrezGene:137682 C8orf38 EntrezGene:4722 NDUFS3
EntrezGene:169026 SLC30A8 EntrezGene:3651 PDX1
EntrezGene:6440 SFTPC EntrezGene:653509 SFTPA1
EntrezGene:4436 MSH2 EntrezGene:675 BRCA2
EntrezGene:404714 SLEB4 EntrezGene:6775 STAT4
EntrezGene:10878 CFHR3 EntrezGene:3426 CFI
EntrezGene:2316 FLNA EntrezGene:8268 IPOX
EntrezGene:3077 HFE EntrezGene:642 BLMH
EntrezGene:5697 PYY EntrezGene:9607 CARTPT
EntrezGene:8438 RAD54L EntrezGene:8493 PPM1D
EntrezGene:133522 PPARGC1B EntrezGene:5697 PYY
EntrezGene:1144 CHRND EntrezGene:1146 CHRNG
EntrezGene:153201 SLC36A2 EntrezGene:54716 SLC6A20
EntrezGene:6365 SCZD3 EntrezGene:6377 SCZD1
EntrezGene:595 CCND1 EntrezGene:7097 TLR2
EntrezGene:26277 TINF2 EntrezGene:7012 TERC
EntrezGene:54829 ASPN EntrezGene:7058 THBS2
EntrezGene:4601 MXI1 EntrezGene:6928 HNF1B
EntrezGene:5193 PEX12 EntrezGene:5194 PEX13
EntrezGene:5193 PEX12 EntrezGene:5195 PEX14
EntrezGene:2642 GCGR EntrezGene:3569 IL6
EntrezGene:3161 HMMR EntrezGene:8438 RAD54L
EntrezGene:56652 C10orf2 EntrezGene:8803 SUCLA2
EntrezGene:4968 OGG1 EntrezGene:6928 HNF1B
EntrezGene:27089 UQCRQ EntrezGene:617 BCS1L
EntrezGene:1301 COL11A1 EntrezGene:7058 THBS2
EntrezGene:404685 RTE1 EntrezGene:675 BRCA2
EntrezGene:4092 SMAD7 EntrezGene:5157 PDGFRL
EntrezGene:23095 KIF1B EntrezGene:8929 PHOX2B
EntrezGene:169026 SLC30A8 EntrezGene:3667 IRS1
EntrezGene:126 ADH1C EntrezGene:6908 TBP
EntrezGene:4695 NDUFA2 EntrezGene:617 BCS1L
EntrezGene:2993 GYPA EntrezGene:7124 TNF
EntrezGene:126 ADH1C EntrezGene:7345 UCHL1
EntrezGene:114327 EFHC1 EntrezGene:2554 GABRA1
EntrezGene:25915 NDUFAF3 EntrezGene:4724 NDUFS4
EntrezGene:503613 PSORS10 EntrezGene:65245 PSORS7
EntrezGene:10342 TFG EntrezGene:8013 NR4A3
EntrezGene:6517 SLC2A4 EntrezGene:6928 HNF1B
EntrezGene:207 AKT1 EntrezGene:324 APC
EntrezGene:2213 FCGR2B EntrezGene:6521 SLC4A1
EntrezGene:3161 HMMR EntrezGene:5002 SLC22A18
EntrezGene:145226 RDH12 EntrezGene:55812 SPATA7
EntrezGene:7015 TERT EntrezGene:729238 SFTPA2
EntrezGene:408259 HPC3 EntrezGene:675 BRCA2
EntrezGene:5078 PAX4 EntrezGene:6517 SLC2A4
EntrezGene:55024 BANK1 EntrezGene:64695 SLEB3
EntrezGene:4893 NRAS EntrezGene:7099 TLR4
EntrezGene:5002 SLC22A18 EntrezGene:5290 PIK3CA
EntrezGene:169026 SLC30A8 EntrezGene:7422 VEGFA
EntrezGene:2074 ERCC6 EntrezGene:841 CASP8
EntrezGene:1814 DRD3 EntrezGene:619488 SCZD12
EntrezGene:207 AKT1 EntrezGene:5888 RAD51
EntrezGene:10644 IGF2BP2 EntrezGene:3767 KCNJ11
EntrezGene:10644 IGF2BP2 EntrezGene:3172 HNF4A
EntrezGene:619488 SCZD12 EntrezGene:84062 DTNBP1
EntrezGene:3659 IRF1 EntrezGene:5290 PIK3CA
EntrezGene:207 AKT1 EntrezGene:79728 PALB2
EntrezGene:3732 CD82 EntrezGene:408259 HPC3
EntrezGene:170682 SLEH1 EntrezGene:6775 STAT4
EntrezGene:10644 IGF2BP2 EntrezGene:2645 GCK
EntrezGene:23095 KIF1B EntrezGene:5979 RET
EntrezGene:54901 CDKAL1 EntrezGene:6927 HNF1A
EntrezGene:114609 TIRAP EntrezGene:6521 SLC4A1
EntrezGene:3162 HMOX1 EntrezGene:5265 SERPINA1
EntrezGene:55636 CHD7 EntrezGene:6870 TACR3
EntrezGene:6517 SLC2A4 EntrezGene:6934 TCF7L2
EntrezGene:9607 CARTPT EntrezGene:9672 SDC3
EntrezGene:3040 HBA2 EntrezGene:3043 HBB
EntrezGene:126328 NDUFA11 EntrezGene:4723 NDUFV1
EntrezGene:4835 NQO2 EntrezGene:7157 TP53
EntrezGene:10913 EDAR EntrezGene:128178 EDARADD
EntrezGene:29078 NDUFAF4 EntrezGene:4720 NDUFS2
EntrezGene:56800 RCCP3 EntrezGene:7030 TFE3
EntrezGene:3687 ITGAX EntrezGene:5133 PDCD1
EntrezGene:3990 LIPC EntrezGene:8660 IRS2
EntrezGene:207 AKT1 EntrezGene:9821 RB1CC1
EntrezGene:54901 CDKAL1 EntrezGene:7422 VEGFA
EntrezGene:1299 COL9A3 EntrezGene:1301 COL11A1
EntrezGene:4092 SMAD7 EntrezGene:8313 AXIN2
EntrezGene:3687 ITGAX EntrezGene:720 C4A
EntrezGene:3383 ICAM1 EntrezGene:7124 TNF
EntrezGene:353126 OB10Q EntrezGene:9672 SDC3
EntrezGene:5167 ENPP1 EntrezGene:54901 CDKAL1
EntrezGene:29078 NDUFAF4 EntrezGene:4719 NDUFS1
EntrezGene:170682 SLEH1 EntrezGene:55024 BANK1
EntrezGene:207 AKT1 EntrezGene:595 CCND1
EntrezGene:449016 BMIQ5 EntrezGene:7351 UCP2
EntrezGene:1299 COL9A3 EntrezGene:7058 THBS2
EntrezGene:26012 NELF EntrezGene:55636 CHD7
EntrezGene:404686 SCZD11 EntrezGene:6377 SCZD1
EntrezGene:324 APC EntrezGene:5795 PTPRJ
EntrezGene:3431 SP110 EntrezGene:345611 IRGM
EntrezGene:6377 SCZD1 EntrezGene:84062 DTNBP1
EntrezGene:3990 LIPC EntrezGene:5468 PPARG
EntrezGene:6377 SCZD1 EntrezGene:65078 RTN4R
EntrezGene:449017 BMIQ6 EntrezGene:7351 UCP2
EntrezGene:207 AKT1 EntrezGene:2956 MSH6
EntrezGene:1298 COL9A2 EntrezGene:7058 THBS2
EntrezGene:285489 DOK7 EntrezGene:375790 AGRN
EntrezGene:1378 CR1 EntrezGene:3383 ICAM1
EntrezGene:54901 CDKAL1 EntrezGene:56729 RETN
EntrezGene:2729 GCLC EntrezGene:7804 LRP8
EntrezGene:3630 INS EntrezGene:3767 KCNJ11
EntrezGene:10644 IGF2BP2 EntrezGene:9479 MAPK8IP1
EntrezGene:4092 SMAD7 EntrezGene:5320 PLA2G2A
EntrezGene:11186 RASSF1 EntrezGene:2074 ERCC6
EntrezGene:3040 HBA2 EntrezGene:387281 LCRB
EntrezGene:59341 TRPV4 EntrezGene:8098 SPSMA
EntrezGene:2213 FCGR2B EntrezGene:4843 NOS2
EntrezGene:54901 CDKAL1 EntrezGene:7466 WFS1
EntrezGene:3383 ICAM1 EntrezGene:4843 NOS2
EntrezGene:27241 BBS9 EntrezGene:54903 MKS1
EntrezGene:3990 LIPC EntrezGene:50982 NIDDM3
EntrezGene:2213 FCGR2B EntrezGene:2993 GYPA
EntrezGene:1522 CTSZ EntrezGene:3459 IFNGR1
EntrezGene:181 AGRP EntrezGene:5697 PYY
EntrezGene:126328 NDUFA11 EntrezGene:25915 NDUFAF3
EntrezGene:408259 HPC3 EntrezGene:6928 HNF1B
EntrezGene:3043 HBB EntrezGene:387281 LCRB
EntrezGene:4795 NFKBIL1 EntrezGene:51744 CD244
EntrezGene:4695 NDUFA2 EntrezGene:6834 SURF1
EntrezGene:3077 HFE EntrezGene:8081 AD5
EntrezGene:3172 HNF4A EntrezGene:3990 LIPC
EntrezGene:5167 ENPP1 EntrezGene:5697 PYY
EntrezGene:4254 KITLG EntrezGene:780897 FPH1
EntrezGene:3569 IL6 EntrezGene:6517 SLC2A4
EntrezGene:3630 INS EntrezGene:6833 ABCC8
EntrezGene:126 ADH1C EntrezGene:170534 PARK10
EntrezGene:5078 PAX4 EntrezGene:9479 MAPK8IP1
EntrezGene:338030 GLM1 EntrezGene:675 BRCA2
EntrezGene:10019 SH2B3 EntrezGene:3710 ITPR3
EntrezGene:1312 COMT EntrezGene:6377 SCZD1
EntrezGene:1956 EGFR EntrezGene:2074 ERCC6
EntrezGene:129880 BBS5 EntrezGene:91147 TMEM67
EntrezGene:3356 HTR2A EntrezGene:619488 SCZD12
EntrezGene:149233 IL23R EntrezGene:503613 PSORS10
EntrezGene:3161 HMMR EntrezGene:9821 RB1CC1
EntrezGene:27241 BBS9 EntrezGene:80184 CEP290
EntrezGene:4204 MECP2 EntrezGene:57790 MRXSL
EntrezGene:2645 GCK EntrezGene:5078 PAX4
EntrezGene:3586 IL10 EntrezGene:51744 CD244
EntrezGene:1890 TYMP EntrezGene:5428 POLG
EntrezGene:2702 GJA5 EntrezGene:406216 ATFB1
EntrezGene:585 BBS4 EntrezGene:91147 TMEM67
EntrezGene:207 AKT1 EntrezGene:4953 ODC1
EntrezGene:1548 CYP2A6 EntrezGene:5290 PIK3CA
EntrezGene:6492 SIM1 EntrezGene:9672 SDC3
EntrezGene:6440 SFTPC EntrezGene:7012 TERC
EntrezGene:5245 PHB EntrezGene:5290 PIK3CA
EntrezGene:3791 KDR EntrezGene:84168 ANTXR1
EntrezGene:5795 PTPRJ EntrezGene:7099 TLR4
EntrezGene:8438 RAD54L EntrezGene:9821 RB1CC1
EntrezGene:356 FASLG EntrezGene:55024 BANK1
EntrezGene:23314 SATB2 EntrezGene:7314 UBB
EntrezGene:10878 CFHR3 EntrezGene:3075 CFH
EntrezGene:10878 CFHR3 EntrezGene:3078 CFHR1
EntrezGene:51744 CD244 EntrezGene:6583 SLC22A4
EntrezGene:4760 NEUROD1 EntrezGene:54901 CDKAL1
EntrezGene:125 ADH1B EntrezGene:50833 TAS2R16
EntrezGene:54903 MKS1 EntrezGene:583 BBS2
EntrezGene:4835 NQO2 EntrezGene:5002 SLC22A18
EntrezGene:2213 FCGR2B EntrezGene:2532 DARC
EntrezGene:2820 GPD2 EntrezGene:3569 IL6
EntrezGene:583 BBS2 EntrezGene:91147 TMEM67
EntrezGene:5193 PEX12 EntrezGene:55670 PEX26
EntrezGene:170815 BMIQ1 EntrezGene:7351 UCP2
EntrezGene:3990 LIPC EntrezGene:6833 ABCC8
EntrezGene:619488 SCZD12 EntrezGene:8542 APOL1
EntrezGene:6521 SLC4A1 EntrezGene:7124 TNF
EntrezGene:408259 HPC3 EntrezGene:9566 HPCX
EntrezGene:1610 DAO EntrezGene:6377 SCZD1
EntrezGene:346171 ZFP57 EntrezGene:7952 TNDM
EntrezGene:6775 STAT4 EntrezGene:720 C4A
EntrezGene:3569 IL6 EntrezGene:7422 VEGFA
EntrezGene:207 AKT1 EntrezGene:4978 OPCML
EntrezGene:10644 IGF2BP2 EntrezGene:50982 NIDDM3
EntrezGene:6377 SCZD1 EntrezGene:80832 APOL4
EntrezGene:345611 IRGM EntrezGene:6347 CCL2
EntrezGene:207 AKT1 EntrezGene:5290 PIK3CA
EntrezGene:207 AKT1 EntrezGene:841 CASP8
EntrezGene:5133 PDCD1 EntrezGene:55024 BANK1
EntrezGene:114609 TIRAP EntrezGene:3431 SP110
EntrezGene:3107 HLA-C EntrezGene:503613 PSORS10
EntrezGene:472 ATM EntrezGene:5245 PHB
EntrezGene:6928 HNF1B EntrezGene:7834 PCAP
EntrezGene:1548 CYP2A6 EntrezGene:2158 F9
EntrezGene:169026 SLC30A8 EntrezGene:8660 IRS2
EntrezGene:50976 GRD2 EntrezGene:64135 IFIH1
EntrezGene:5245 PHB EntrezGene:7157 TP53
EntrezGene:89879 MPD2 EntrezGene:9782 MATR3
EntrezGene:27022 FOXD3 EntrezGene:373071 AIS1
EntrezGene:5190 PEX6 EntrezGene:5830 PEX5
EntrezGene:7097 TLR2 EntrezGene:7099 TLR4
EntrezGene:114609 TIRAP EntrezGene:2995 GYPC
EntrezGene:4358 MPV17 EntrezGene:56652 C10orf2
EntrezGene:4318 MMP9 EntrezGene:7058 THBS2
EntrezGene:27030 MLH3 EntrezGene:595 CCND1
EntrezGene:1493 CTLA4 EntrezGene:64135 IFIH1
EntrezGene:126 ADH1C EntrezGene:1621 DBH
EntrezGene:3767 KCNJ11 EntrezGene:6517 SLC2A4
EntrezGene:720 C4A EntrezGene:7833 SLEB1
EntrezGene:169026 SLC30A8 EntrezGene:5167 ENPP1
EntrezGene:282617 IL28B EntrezGene:5788 PTPRC
EntrezGene:2033 EP300 EntrezGene:595 CCND1
EntrezGene:4092 SMAD7 EntrezGene:7097 TLR2
EntrezGene:291 SLC25A4 EntrezGene:4625 MYH7
EntrezGene:4092 SMAD7 EntrezGene:7099 TLR4
EntrezGene:126328 NDUFA11 EntrezGene:91942 NDUFAF2
EntrezGene:7124 TNF EntrezGene:948 CD36
EntrezGene:140802 LGV1 EntrezGene:7099 TLR4
EntrezGene:7098 TLR3 EntrezGene:83872 HMCN1
EntrezGene:7012 TERC EntrezGene:729238 SFTPA2
EntrezGene:5697 PYY EntrezGene:7352 UCP3
EntrezGene:5697 PYY EntrezGene:7351 UCP2
EntrezGene:5697 PYY EntrezGene:7350 UCP1
EntrezGene:472 ATM EntrezGene:8438 RAD54L
EntrezGene:347747 HPCQTL19 EntrezGene:408259 HPC3
EntrezGene:5193 PEX12 EntrezGene:5824 PEX19
EntrezGene:2956 MSH6 EntrezGene:324 APC
EntrezGene:3687 ITGAX EntrezGene:6775 STAT4
EntrezGene:123016 TTC8 EntrezGene:91147 TMEM67
EntrezGene:3569 IL6 EntrezGene:6833 ABCC8
EntrezGene:5828 PEX2 EntrezGene:5830 PEX5
EntrezGene:55024 BANK1 EntrezGene:6775 STAT4
EntrezGene:5167 ENPP1 EntrezGene:6517 SLC2A4
EntrezGene:4835 NQO2 EntrezGene:8438 RAD54L
EntrezGene:404714 SLEB4 EntrezGene:55024 BANK1
EntrezGene:4524 MTHFR EntrezGene:4963 OFC1
EntrezGene:207 AKT1 EntrezGene:672 BRCA1
EntrezGene:137814 NKX2-6 EntrezGene:2657 GDF1
EntrezGene:207 AKT1 EntrezGene:675 BRCA2
EntrezGene:30835 CD209 EntrezGene:345611 IRGM
EntrezGene:3575 IL7R EntrezGene:5788 PTPRC
EntrezGene:169026 SLC30A8 EntrezGene:56729 RETN
EntrezGene:126328 NDUFA11 EntrezGene:79133 C20orf7
EntrezGene:155 ADRB3 EntrezGene:5697 PYY
EntrezGene:3383 ICAM1 EntrezGene:6521 SLC4A1
EntrezGene:324 APC EntrezGene:6790 AURKA
EntrezGene:2153 F5 EntrezGene:4846 NOS3
EntrezGene:4595 MUTYH EntrezGene:5290 PIK3CA
EntrezGene:3845 KRAS EntrezGene:8438 RAD54L
EntrezGene:4835 NQO2 EntrezGene:8493 PPM1D
EntrezGene:582 BBS1 EntrezGene:80184 CEP290
EntrezGene:181 AGRP EntrezGene:9672 SDC3
EntrezGene:154 ADRB2 EntrezGene:5697 PYY
EntrezGene:207 AKT1 EntrezGene:6790 AURKA
EntrezGene:345611 IRGM EntrezGene:4159 MC3R
EntrezGene:1326 MAP3K8 EntrezGene:5290 PIK3CA
EntrezGene:2657 GDF1 EntrezGene:55997 CFC1
EntrezGene:408259 HPC3 EntrezGene:463 ZFHX3
EntrezGene:1071 CETP EntrezGene:7099 TLR4
EntrezGene:3077 HFE EntrezGene:450086 AD9
EntrezGene:675 BRCA2 EntrezGene:9211 LGI1
EntrezGene:114609 TIRAP EntrezGene:6347 CCL2
EntrezGene:10644 IGF2BP2 EntrezGene:6934 TCF7L2
EntrezGene:2074 ERCC6 EntrezGene:9940 DLEC1
EntrezGene:3569 IL6 EntrezGene:5078 PAX4
EntrezGene:55670 PEX26 EntrezGene:5828 PEX2
EntrezGene:3078 CFHR1 EntrezGene:7098 TLR3
EntrezGene:54903 MKS1 EntrezGene:91147 TMEM67
EntrezGene:169026 SLC30A8 EntrezGene:4760 NEUROD1
EntrezGene:5245 PHB EntrezGene:675 BRCA2
EntrezGene:6927 HNF1A EntrezGene:6928 HNF1B
EntrezGene:367 AR EntrezGene:408259 HPC3
EntrezGene:10019 SH2B3 EntrezGene:26191 PTPN22
EntrezGene:129880 BBS5 EntrezGene:54903 MKS1
EntrezGene:10644 IGF2BP2 EntrezGene:6928 HNF1B
EntrezGene:2820 GPD2 EntrezGene:5078 PAX4
EntrezGene:503613 PSORS10 EntrezGene:63870 PSORS5
EntrezGene:169026 SLC30A8 EntrezGene:6517 SLC2A4
EntrezGene:1378 CR1 EntrezGene:948 CD36
EntrezGene:367 AR EntrezGene:619402 HPC5
EntrezGene:207 AKT1 EntrezGene:6377 SCZD1
EntrezGene:11200 CHEK2 EntrezGene:7157 TP53
EntrezGene:3569 IL6 EntrezGene:54901 CDKAL1
EntrezGene:408259 HPC3 EntrezGene:4481 MSR1
EntrezGene:80184 CEP290 EntrezGene:84100 ARL6
EntrezGene:2074 ERCC6 EntrezGene:5002 SLC22A18
EntrezGene:3990 LIPC EntrezGene:7466 WFS1
EntrezGene:347747 HPCQTL19 EntrezGene:619402 HPC5
EntrezGene:6377 SCZD1 EntrezGene:63944 SCZD10
EntrezGene:27241 BBS9 EntrezGene:91147 TMEM67
EntrezGene:3161 HMMR EntrezGene:7157 TP53
EntrezGene:238 ALK EntrezGene:4830 NME1
EntrezGene:10342 TFG EntrezGene:8148 TAF15
EntrezGene:23590 PDSS1 EntrezGene:56997 CABC1
EntrezGene:5727 PTCH1 EntrezGene:5921 RASA1
EntrezGene:2074 ERCC6 EntrezGene:5290 PIK3CA
EntrezGene:3161 HMMR EntrezGene:83990 BRIP1
EntrezGene:3667 IRS1 EntrezGene:5078 PAX4
EntrezGene:3569 IL6 EntrezGene:3667 IRS1
EntrezGene:4720 NDUFS2 EntrezGene:79133 C20orf7
EntrezGene:137814 NKX2-6 EntrezGene:55997 CFC1
EntrezGene:3039 HBA1 EntrezGene:387281 LCRB
EntrezGene:55812 SPATA7 EntrezGene:6017 RLBP1
EntrezGene:2739 GLO1 EntrezGene:9378 NRXN1
EntrezGene:4092 SMAD7 EntrezGene:7157 TP53
EntrezGene:1116 CHI3L1 EntrezGene:619488 SCZD12
EntrezGene:54901 CDKAL1 EntrezGene:6833 ABCC8
EntrezGene:1355 COX15 EntrezGene:4695 NDUFA2
EntrezGene:5080 PAX6 EntrezGene:8419 BFSP2
EntrezGene:1316 KLF6 EntrezGene:6928 HNF1B
EntrezGene:80184 CEP290 EntrezGene:91147 TMEM67
EntrezGene:169026 SLC30A8 EntrezGene:3767 KCNJ11
EntrezGene:619488 SCZD12 EntrezGene:8401 SCZD7
EntrezGene:23414 ZFPM2 EntrezGene:2657 GDF1
EntrezGene:2299 FOXI1 EntrezGene:5172 SLC26A4
EntrezGene:5443 POMC EntrezGene:9672 SDC3
EntrezGene:4695 NDUFA2 EntrezGene:4722 NDUFS3
EntrezGene:4695 NDUFA2 EntrezGene:4723 NDUFV1
EntrezGene:4695 NDUFA2 EntrezGene:4728 NDUFS8
EntrezGene:267012 DAOA EntrezGene:6377 SCZD1
EntrezGene:5290 PIK3CA EntrezGene:843 CASP10
EntrezGene:1524 CX3CR1 EntrezGene:338334 CHDS1
EntrezGene:1258 CNGB1 EntrezGene:388939 C2orf71
EntrezGene:8013 NR4A3 EntrezGene:8148 TAF15
EntrezGene:2260 FGFR1 EntrezGene:6866 TAC3
EntrezGene:4092 SMAD7 EntrezGene:4893 NRAS
EntrezGene:23095 KIF1B EntrezGene:7428 VHL
EntrezGene:404686 SCZD11 EntrezGene:619488 SCZD12
EntrezGene:22954 TRIM32 EntrezGene:80184 CEP290
EntrezGene:408259 HPC3 EntrezGene:5728 PTEN
EntrezGene:166379 BBS12 EntrezGene:54903 MKS1
EntrezGene:6775 STAT4 EntrezGene:7833 SLEB1
EntrezGene:60675 PROK2 EntrezGene:6866 TAC3
EntrezGene:255520 ELMOD2 EntrezGene:7012 TERC
EntrezGene:4481 MSR1 EntrezGene:619402 HPC5
EntrezGene:5193 PEX12 EntrezGene:8504 PEX3
EntrezGene:3078 CFHR1 EntrezGene:4179 CD46
EntrezGene:5078 PAX4 EntrezGene:6833 ABCC8
EntrezGene:7909 HEMC EntrezGene:84168 ANTXR1
EntrezGene:10644 IGF2BP2 EntrezGene:208 AKT2
EntrezGene:580 BARD1 EntrezGene:8438 RAD54L
EntrezGene:124583 CANT1 EntrezGene:619513 DBQD
EntrezGene:207 AKT1 EntrezGene:4092 SMAD7
EntrezGene:2 A2M EntrezGene:3077 HFE
EntrezGene:10878 CFHR3 EntrezGene:7098 TLR3
EntrezGene:10644 IGF2BP2 EntrezGene:4760 NEUROD1
EntrezGene:6390 SDHB EntrezGene:6391 SDHC
EntrezGene:10644 IGF2BP2 EntrezGene:3651 PDX1
EntrezGene:26012 NELF EntrezGene:60675 PROK2
EntrezGene:114609 TIRAP EntrezGene:948 CD36
EntrezGene:50846 DHH EntrezGene:791256 GDXYM
EntrezGene:3845 KRAS EntrezGene:5290 PIK3CA
EntrezGene:3575 IL7R EntrezGene:916 CD3E
EntrezGene:3119 HLA-DQB1 EntrezGene:3575 IL7R
EntrezGene:4695 NDUFA2 EntrezGene:6389 SDHA
EntrezGene:3575 IL7R EntrezGene:4261 CIITA
EntrezGene:4835 NQO2 EntrezGene:9821 RB1CC1
EntrezGene:1773 DNASE1 EntrezGene:720 C4A
EntrezGene:4261 CIITA EntrezGene:6775 STAT4
EntrezGene:1355 COX15 EntrezGene:137682 C8orf38
EntrezGene:6521 SLC4A1 EntrezGene:948 CD36
EntrezGene:2657 GDF1 EntrezGene:6899 TBX1
EntrezGene:11236 RNF139 EntrezGene:6927 HNF1A
EntrezGene:1499 CTNNB1 EntrezGene:4978 OPCML
EntrezGene:169026 SLC30A8 EntrezGene:3569 IL6
EntrezGene:619488 SCZD12 EntrezGene:65078 RTN4R
EntrezGene:50982 NIDDM3 EntrezGene:6517 SLC2A4
EntrezGene:4159 MC3R EntrezGene:5697 PYY
EntrezGene:5078 PAX4 EntrezGene:6928 HNF1B
EntrezGene:3990 LIPC EntrezGene:5167 ENPP1
EntrezGene:5245 PHB EntrezGene:9821 RB1CC1
EntrezGene:653509 SFTPA1 EntrezGene:7015 TERT
EntrezGene:345611 IRGM EntrezGene:6556 SLC11A1
EntrezGene:619402 HPC5 EntrezGene:6928 HNF1B
EntrezGene:3431 SP110 EntrezGene:4159 MC3R
EntrezGene:7351 UCP2 EntrezGene:9672 SDC3
EntrezGene:5320 PLA2G2A EntrezGene:7099 TLR4
EntrezGene:7099 TLR4 EntrezGene:8313 AXIN2
EntrezGene:4835 NQO2 EntrezGene:675 BRCA2
EntrezGene:5078 PAX4 EntrezGene:6927 HNF1A
EntrezGene:2033 EP300 EntrezGene:207 AKT1
EntrezGene:3459 IFNGR1 EntrezGene:4159 MC3R
EntrezGene:79133 C20orf7 EntrezGene:91942 NDUFAF2
EntrezGene:6517 SLC2A4 EntrezGene:7466 WFS1
EntrezGene:26191 PTPN22 EntrezGene:720 C4A
EntrezGene:2153 F5 EntrezGene:5583 PRKCH
EntrezGene:4760 NEUROD1 EntrezGene:5078 PAX4
EntrezGene:10878 CFHR3 EntrezGene:1524 CX3CR1
EntrezGene:207 AKT1 EntrezGene:5002 SLC22A18
EntrezGene:291 SLC25A4 EntrezGene:70 ACTC1
EntrezGene:1298 COL9A2 EntrezGene:4318 MMP9
EntrezGene:619488 SCZD12 EntrezGene:6378 SCZD2
EntrezGene:26191 PTPN22 EntrezGene:6775 STAT4
EntrezGene:324 APC EntrezGene:8313 AXIN2
EntrezGene:192149 BMIQ2 EntrezGene:7351 UCP2
EntrezGene:3651 PDX1 EntrezGene:6517 SLC2A4
EntrezGene:6389 SDHA EntrezGene:644096 SDHAF1
EntrezGene:619488 SCZD12 EntrezGene:6365 SCZD3
EntrezGene:10644 IGF2BP2 EntrezGene:5167 ENPP1
EntrezGene:1134 CHRNA1 EntrezGene:1144 CHRND
EntrezGene:55636 CHD7 EntrezGene:60675 PROK2
EntrezGene:166379 BBS12 EntrezGene:80184 CEP290
EntrezGene:4953 ODC1 EntrezGene:595 CCND1
EntrezGene:22976 PAXIP1 EntrezGene:3077 HFE
EntrezGene:126 ADH1C EntrezGene:9627 SNCAIP
EntrezGene:1378 CR1 EntrezGene:2532 DARC
EntrezGene:2074 ERCC6 EntrezGene:5071 PARK2
EntrezGene:114609 TIRAP EntrezGene:1378 CR1
EntrezGene:4724 NDUFS4 EntrezGene:79133 C20orf7
EntrezGene:3123 HLA-DRB1 EntrezGene:51744 CD244
EntrezGene:11186 RASSF1 EntrezGene:5290 PIK3CA
EntrezGene:619488 SCZD12 EntrezGene:80832 APOL4
EntrezGene:2213 FCGR2B EntrezGene:948 CD36
EntrezGene:5245 PHB EntrezGene:83990 BRIP1
EntrezGene:388939 C2orf71 EntrezGene:6017 RLBP1
EntrezGene:4760 NEUROD1 EntrezGene:6517 SLC2A4
EntrezGene:26191 PTPN22 EntrezGene:51744 CD244
EntrezGene:26012 NELF EntrezGene:6870 TACR3
EntrezGene:4723 NDUFV1 EntrezGene:79133 C20orf7
EntrezGene:6517 SLC2A4 EntrezGene:7422 VEGFA
EntrezGene:2213 FCGR2B EntrezGene:3687 ITGAX
EntrezGene:2993 GYPA EntrezGene:6521 SLC4A1
EntrezGene:5468 PPARG EntrezGene:6517 SLC2A4
EntrezGene:359825 PSORS9 EntrezGene:503613 PSORS10
EntrezGene:5795 PTPRJ EntrezGene:595 CCND1
EntrezGene:3039 HBA1 EntrezGene:3040 HBA2
EntrezGene:5888 RAD51 EntrezGene:8438 RAD54L
EntrezGene:4835 NQO2 EntrezGene:5245 PHB
EntrezGene:3569 IL6 EntrezGene:5167 ENPP1
EntrezGene:3767 KCNJ11 EntrezGene:3990 LIPC
EntrezGene:1299 COL9A3 EntrezGene:4318 MMP9
EntrezGene:6928 HNF1B EntrezGene:7991 TUSC3
EntrezGene:4835 NQO2 EntrezGene:580 BARD1
EntrezGene:5290 PIK3CA EntrezGene:673 BRAF
EntrezGene:169026 SLC30A8 EntrezGene:3990 LIPC
EntrezGene:337895 BMIQ3 EntrezGene:7351 UCP2
EntrezGene:27030 MLH3 EntrezGene:5728 PTEN
EntrezGene:675 BRCA2 EntrezGene:6928 HNF1B
EntrezGene:56652 C10orf2 EntrezGene:7084 TK2
EntrezGene:3990 LIPC EntrezGene:5078 PAX4
EntrezGene:10644 IGF2BP2 EntrezGene:7422 VEGFA
EntrezGene:55717 WDR11 EntrezGene:675 BRCA2
EntrezGene:2690 GHR EntrezGene:3949 LDLR
EntrezGene:11200 CHEK2 EntrezGene:5245 PHB
EntrezGene:170682 SLEH1 EntrezGene:3687 ITGAX
EntrezGene:56729 RETN EntrezGene:6517 SLC2A4
EntrezGene:2820 GPD2 EntrezGene:6517 SLC2A4
EntrezGene:27185 DISC1 EntrezGene:6377 SCZD1
EntrezGene:27030 MLH3 EntrezGene:7099 TLR4
EntrezGene:5189 PEX1 EntrezGene:5193 PEX12
EntrezGene:3092 HIP1 EntrezGene:6928 HNF1B
EntrezGene:6323 SCN1A EntrezGene:6335 SCN9A
EntrezGene:5245 PHB EntrezGene:5888 RAD51
EntrezGene:7157 TP53 EntrezGene:8438 RAD54L
EntrezGene:2260 FGFR1 EntrezGene:6870 TACR3
EntrezGene:2033 EP300 EntrezGene:7099 TLR4
EntrezGene:4160 MC4R EntrezGene:9672 SDC3
EntrezGene:155 ADRB3 EntrezGene:9672 SDC3
EntrezGene:137682 C8orf38 EntrezGene:617 BCS1L
EntrezGene:5078 PAX4 EntrezGene:5167 ENPP1
EntrezGene:5290 PIK3CA EntrezGene:7157 TP53
EntrezGene:2778 GNAS EntrezGene:9049 AIP
EntrezGene:54840 APTX EntrezGene:57017 COQ9
EntrezGene:22954 TRIM32 EntrezGene:91147 TMEM67
EntrezGene:3077 HFE EntrezGene:64851 AD6
EntrezGene:1299 COL9A3 EntrezGene:54829 ASPN
EntrezGene:10644 IGF2BP2 EntrezGene:6517 SLC2A4
EntrezGene:25915 NDUFAF3 EntrezGene:4694 NDUFA1
EntrezGene:6377 SCZD1 EntrezGene:8806 SCZD8
EntrezGene:3077 HFE EntrezGene:4353 MPO
EntrezGene:3586 IL10 EntrezGene:6775 STAT4
EntrezGene:1312 COMT EntrezGene:619488 SCZD12
EntrezGene:619488 SCZD12 EntrezGene:6854 SYN2
EntrezGene:3845 KRAS EntrezGene:4835 NQO2
EntrezGene:4284 MIP EntrezGene:5080 PAX6
EntrezGene:2956 MSH6 EntrezGene:5290 PIK3CA
EntrezGene:356 FASLG EntrezGene:6775 STAT4
EntrezGene:56694 BMIQ8 EntrezGene:9672 SDC3
EntrezGene:2532 DARC EntrezGene:6521 SLC4A1
