# Supplementary material for: Biomine: predicting links between biological entities using network models of heterogeneous databases
Source: BMC Bioinformatics. 2012 Jun 6;13:119. doi: 10.1186/1471-2105-13-119 (PMC3505483; doi:10.1186/1471-2105-13-119)
Supplement: Additional file 1 — Gene pairs used in link prediction experiments [file 1471-2105-13-119-S1.zip › interactions_null.txt]

EntrezGene:1729 DIAPH1 EntrezGene:55701 FLJ10357
EntrezGene:19 ABCA1 EntrezGene:146691 TOM1L2
EntrezGene:180357 pha-4 EntrezGene:81793 TLR10
EntrezGene:1642 DDB1 EntrezGene:38067 klar
EntrezGene:7391 USF1 EntrezGene:9908 G3BP2
EntrezGene:51678 MPP6 EntrezGene:387 RHOA
EntrezGene:682 BSG EntrezGene:53981 CPSF2
EntrezGene:84966 IGSF21 EntrezGene:10783 NEK6
EntrezGene:11252 PACSIN2 EntrezGene:55740 ENAH
EntrezGene:146691 TOM1L2 EntrezGene:56893 UBQLN4
EntrezGene:12952 Cry1 EntrezGene:387 RHOA
EntrezGene:57658 CALCOCO1 EntrezGene:175555 evl-14
EntrezGene:175705 EntrezGene:175705 EntrezGene:5654 HTRA1
EntrezGene:7138 TNNT1 EntrezGene:2305 FOXM1
EntrezGene:8878 SQSTM1 EntrezGene:6233 RPS27A
EntrezGene:387082 SUMO4 EntrezGene:51450 PRRX2
EntrezGene:8607 RUVBL1 EntrezGene:6464 SHC1
EntrezGene:2122 MECOM EntrezGene:22190 Ubc
EntrezGene:8850 KAT2B EntrezGene:30011 SH3KBP1
EntrezGene:10469 TIMM44 EntrezGene:114884 OSBPL10
EntrezGene:7186 TRAF2 EntrezGene:3646 EIF3E
EntrezGene:175410 daf-2 EntrezGene:87 ACTN1
EntrezGene:10256 CNKSR1 EntrezGene:179217 mom-2
EntrezGene:400569 MED11 EntrezGene:23223 RRP12
EntrezGene:54715 A2BP1 EntrezGene:9846 GAB2
EntrezGene:4087 SMAD2 EntrezGene:55147 RBM23
EntrezGene:2048 EPHB2 EntrezGene:5378 PMS1
EntrezGene:2957 GTF2A1 EntrezGene:4644 MYO5A
EntrezGene:9146 HGS EntrezGene:6628 SNRPB
EntrezGene:22941 SHANK2 EntrezGene:6453 ITSN1
EntrezGene:1445 CSK EntrezGene:83892 KCTD10
EntrezGene:57761 TRIB3 EntrezGene:9406 ZRANB2
EntrezGene:5530 PPP3CA EntrezGene:1020 CDK5
EntrezGene:93664 CADPS2 EntrezGene:1499 CTNNB1
EntrezGene:8805 TRIM24 EntrezGene:2260 FGFR1
EntrezGene:20848 Stat3 EntrezGene:54840 APTX
EntrezGene:3336 HSPE1 EntrezGene:72462 Rrp1b
EntrezGene:84132 USP42 EntrezGene:65134 Stx5
EntrezGene:5576 PRKAR2A EntrezGene:2185 PTK2B
EntrezGene:4854 NOTCH3 EntrezGene:23028 KDM1A
EntrezGene:10399 GNB2L1 EntrezGene:3698 ITIH2
EntrezGene:28512 NKIRAS1 EntrezGene:9477 MED20
EntrezGene:392 ARHGAP1 EntrezGene:10250 SRRM1
EntrezGene:51003 MED31 EntrezGene:56438 Rbx1
EntrezGene:6714 SRC EntrezGene:7372 UMPS
EntrezGene:3106 HLA-B EntrezGene:4791 NFKB2
EntrezGene:23335 WDR7 EntrezGene:28996 HIPK2
EntrezGene:181055 sem-5 EntrezGene:79184 BRCC3
EntrezGene:1937 EEF1G EntrezGene:57658 CALCOCO1
EntrezGene:3655 ITGA6 EntrezGene:6908 TBP
EntrezGene:56495 Asna1 EntrezGene:9094 UNC119
EntrezGene:175705 EntrezGene:175705 EntrezGene:509 ATP5C1
EntrezGene:2935 GSPT1 EntrezGene:53981 CPSF2
EntrezGene:5744 PTHLH EntrezGene:7015 TERT
EntrezGene:7372 UMPS EntrezGene:85369 FAM40A
EntrezGene:84966 IGSF21 EntrezGene:392 ARHGAP1
EntrezGene:38067 klar EntrezGene:3172 HNF4A
EntrezGene:71458 Bcor EntrezGene:6329 SCN4A
EntrezGene:1460 CSNK2B EntrezGene:79016 DDA1
EntrezGene:10919 EHMT2 EntrezGene:12715 Ckm
EntrezGene:9379 NRXN2 EntrezGene:12952 Cry1
EntrezGene:180876 ptr-4 EntrezGene:387082 SUMO4
EntrezGene:4088 SMAD3 EntrezGene:238799 Tnpo1
EntrezGene:79892 C10orf119 EntrezGene:6599 SMARCC1
EntrezGene:8888 MCM3AP EntrezGene:7415 VCP
EntrezGene:8941 CDK5R2 EntrezGene:8976 WASL
EntrezGene:13026 Pcyt1a EntrezGene:4155 MBP
EntrezGene:5449 POU1F1 EntrezGene:9015 TAF1A
EntrezGene:26504 CNNM4 EntrezGene:6908 TBP
EntrezGene:7555 CNBP EntrezGene:25780 RASGRP3
EntrezGene:9322 TRIP10 EntrezGene:81620 CDT1
EntrezGene:26504 CNNM4 EntrezGene:4800 NFYA
EntrezGene:10672 GNA13 EntrezGene:8573 CASK
EntrezGene:81620 CDT1 EntrezGene:21888 Tle4
EntrezGene:58477 SRPRB EntrezGene:54876 DCAF16
EntrezGene:1235 CCR6 EntrezGene:148 ADRA1A
EntrezGene:5465 PPARA EntrezGene:2805 GOT1
EntrezGene:5879 RAC1 EntrezGene:7421 VDR
EntrezGene:84101 USP44 EntrezGene:29761 USP25
EntrezGene:4950 OCLN EntrezGene:811 CALR
EntrezGene:6616 SNAP25 EntrezGene:185022 pax-3
EntrezGene:1240 CMKLR1 EntrezGene:18626 Per1
EntrezGene:6935 ZEB1 EntrezGene:6462 SHBG
EntrezGene:51013 EXOSC1 EntrezGene:6917 TCEA1
EntrezGene:2048 EPHB2 EntrezGene:51729 WBP11
EntrezGene:85358 SHANK3 EntrezGene:57161 PELI2
EntrezGene:1398 CRK EntrezGene:9611 NCOR1
EntrezGene:3611 ILK EntrezGene:51729 WBP11
EntrezGene:10370 CITED2 EntrezGene:6520 SLC3A2
EntrezGene:2773 GNAI3 EntrezGene:10221 TRIB1
EntrezGene:57464 FAM40B EntrezGene:5595 MAPK3
EntrezGene:79948 LPPR3 EntrezGene:373509 USP50
EntrezGene:4086 SMAD1 EntrezGene:23450 SF3B3
EntrezGene:181291 egl-15 EntrezGene:4604 MYBPC1
EntrezGene:26060 APPL1 EntrezGene:6774 STAT3
EntrezGene:998 CDC42 EntrezGene:4155 MBP
EntrezGene:5036 PA2G4 EntrezGene:2810 SFN
EntrezGene:54505 DHX29 EntrezGene:7532 YWHAG
EntrezGene:9379 NRXN2 EntrezGene:6774 STAT3
EntrezGene:118429 ANTXR2 EntrezGene:23005 MAPKBP1
EntrezGene:1729 DIAPH1 EntrezGene:3698 ITIH2
EntrezGene:8428 STK24 EntrezGene:613 BCR
EntrezGene:4216 MAP3K4 EntrezGene:7316 UBC
EntrezGene:174058 lin-23 EntrezGene:219541 MED19
EntrezGene:55183 RIF1 EntrezGene:121268 RHEBL1
EntrezGene:176322 emb-30 EntrezGene:6722 SRF
EntrezGene:35805 CG12126 EntrezGene:148 ADRA1A
EntrezGene:9126 SMC3 EntrezGene:176322 emb-30
EntrezGene:26824 RNU11 EntrezGene:6453 ITSN1
EntrezGene:7430 EZR EntrezGene:3002 GZMB
EntrezGene:3146 HMGB1 EntrezGene:79016 DDA1
EntrezGene:51366 UBR5 EntrezGene:1859 DYRK1A
EntrezGene:9100 USP10 EntrezGene:11161 C14orf1
EntrezGene:7157 TP53 EntrezGene:51 ACOX1
EntrezGene:74256 Cyld EntrezGene:3985 LIMK2
EntrezGene:2305 FOXM1 EntrezGene:5066 PAM
EntrezGene:59338 PLEKHA1 EntrezGene:57161 PELI2
EntrezGene:10397 NDRG1 EntrezGene:55917 CTTNBP2NL
EntrezGene:26019 UPF2 EntrezGene:1072 CFL1
EntrezGene:4086 SMAD1 EntrezGene:23429 RYBP
EntrezGene:3329 HSPD1 EntrezGene:29946 SERTAD3
EntrezGene:118429 ANTXR2 EntrezGene:659 BMPR2
EntrezGene:57761 TRIB3 EntrezGene:64750 SMURF2
EntrezGene:998 CDC42 EntrezGene:84676 TRIM63
EntrezGene:50356 CG34401 EntrezGene:15903 Id3
EntrezGene:1445 CSK EntrezGene:9846 GAB2
EntrezGene:55183 RIF1 EntrezGene:1460 CSNK2B
EntrezGene:179959 hda-1 EntrezGene:1508 CTSB
EntrezGene:580 BARD1 EntrezGene:10013 HDAC6
EntrezGene:9179 AP4M1 EntrezGene:6667 SP1
EntrezGene:2782 GNB1 EntrezGene:7021 TFAP2B
EntrezGene:3303 HSPA1A EntrezGene:51720 UIMC1
EntrezGene:9908 G3BP2 EntrezGene:51205 ACP6
EntrezGene:6607 SMN2 EntrezGene:23054 NCOA6
EntrezGene:84313 VPS25 EntrezGene:816 CAMK2B
EntrezGene:79016 DDA1 EntrezGene:7430 EZR
EntrezGene:9737 GPRASP1 EntrezGene:51205 ACP6
EntrezGene:274 BIN1 EntrezGene:6853 SYN1
EntrezGene:55643 BTBD2 EntrezGene:5091 PC
EntrezGene:9129 PRPF3 EntrezGene:6829 SUPT5H
EntrezGene:26504 CNNM4 EntrezGene:1813 DRD2
EntrezGene:10460 TACC3 EntrezGene:37962 egg
EntrezGene:56943 ENY2 EntrezGene:25843 MOBKL3
EntrezGene:181291 egl-15 EntrezGene:57599 WDR48
EntrezGene:37962 egg EntrezGene:81620 CDT1
EntrezGene:64976 MRPL40 EntrezGene:32437 Lsd-2
EntrezGene:10062 NR1H3 EntrezGene:112950 MED8
EntrezGene:5581 PRKCE EntrezGene:64750 SMURF2
EntrezGene:2318 FLNC EntrezGene:2268 FGR
EntrezGene:3375 IAPP EntrezGene:2205 FCER1A
EntrezGene:3375 IAPP EntrezGene:1869 E2F1
EntrezGene:3858 KRT10 EntrezGene:10916 MAGED2
EntrezGene:5468 PPARG EntrezGene:200081 TXLNA
EntrezGene:5036 PA2G4 EntrezGene:6520 SLC3A2
EntrezGene:10919 EHMT2 EntrezGene:10021 HCN4
EntrezGene:3375 IAPP EntrezGene:94081 SFXN1
EntrezGene:1508 CTSB EntrezGene:10771 ZMYND11
EntrezGene:5602 MAPK10 EntrezGene:25843 MOBKL3
EntrezGene:2033 EP300 EntrezGene:831 CAST
EntrezGene:6464 SHC1 EntrezGene:9414 TJP2
EntrezGene:32437 Lsd-2 EntrezGene:7430 EZR
EntrezGene:80152 CENPT EntrezGene:23035 PHLPP2
EntrezGene:2066 ERBB4 EntrezGene:2113 ETS1
EntrezGene:183238 EntrezGene:183238 EntrezGene:8878 SQSTM1
EntrezGene:9179 AP4M1 EntrezGene:3375 IAPP
EntrezGene:64976 MRPL40 EntrezGene:29984 RHOD
EntrezGene:81857 MED25 EntrezGene:6674 SPAG1
EntrezGene:10130 PDIA6 EntrezGene:56438 Rbx1
EntrezGene:23028 KDM1A EntrezGene:65265 C8orf33
EntrezGene:21413 Tcf4 EntrezGene:7917 BAT3
EntrezGene:998 CDC42 EntrezGene:2623 GATA1
EntrezGene:175449 EntrezGene:175449 EntrezGene:23471 TRAM1
EntrezGene:2072 ERCC4 EntrezGene:831 CAST
EntrezGene:1978 EIF4EBP1 EntrezGene:175890 hmg-1.2
EntrezGene:64015 Khdrbs3 EntrezGene:3398 ID2
EntrezGene:174462 let-23 EntrezGene:5599 MAPK8
EntrezGene:85015 USP45 EntrezGene:3326 HSP90AB1
EntrezGene:1907 EDN2 EntrezGene:8454 CUL1
EntrezGene:7311 UBA52 EntrezGene:815 CAMK2A
EntrezGene:1912 PHC2 EntrezGene:208 AKT2
EntrezGene:2286 FKBP2 EntrezGene:50618 ITSN2
EntrezGene:5464 PPA1 EntrezGene:172747 aph-1
EntrezGene:23335 WDR7 EntrezGene:10524 KAT5
EntrezGene:64015 Khdrbs3 EntrezGene:6636 SNRPF
EntrezGene:84966 IGSF21 EntrezGene:51588 PIAS4
EntrezGene:6714 SRC EntrezGene:79892 C10orf119
EntrezGene:3837 KPNB1 EntrezGene:84759 PCGF1
EntrezGene:8263 F8A1 EntrezGene:11036 GTF2A1L
EntrezGene:51586 MED15 EntrezGene:4137 MAPT
EntrezGene:4261 CIITA EntrezGene:1499 CTNNB1
EntrezGene:1211 CLTA EntrezGene:5717 PSMD11
EntrezGene:348980 HCN1 EntrezGene:891 CCNB1
EntrezGene:55183 RIF1 EntrezGene:1017 CDK2
EntrezGene:5290 PIK3CA EntrezGene:6118 RPA2
EntrezGene:55662 HIF1AN EntrezGene:5744 PTHLH
EntrezGene:9322 TRIP10 EntrezGene:5079 PAX5
EntrezGene:2099 ESR1 EntrezGene:29542 Pebp1
EntrezGene:6607 SMN2 EntrezGene:178377 EntrezGene:178377
EntrezGene:659 BMPR2 EntrezGene:9055 PRC1
EntrezGene:6233 RPS27A EntrezGene:10963 STIP1
EntrezGene:2275 FHL3 EntrezGene:64015 Khdrbs3
EntrezGene:3611 ILK EntrezGene:80306 MED28
EntrezGene:26504 CNNM4 EntrezGene:25843 MOBKL3
EntrezGene:1642 DDB1 EntrezGene:1948 EFNB2
EntrezGene:380789 Gm899 EntrezGene:79084 WDR77
EntrezGene:9129 PRPF3 EntrezGene:13405 Dmd
EntrezGene:7187 TRAF3 EntrezGene:5566 PRKACA
EntrezGene:51042 ZNF593 EntrezGene:1499 CTNNB1
EntrezGene:1398 CRK EntrezGene:26409 Map3k7
EntrezGene:44108 Optix EntrezGene:10551 AGR2
EntrezGene:1676 DFFA EntrezGene:51 ACOX1
EntrezGene:8290 HIST3H3 EntrezGene:7448 VTN
EntrezGene:51729 WBP11 EntrezGene:10040 TOM1L1
EntrezGene:3265 HRAS EntrezGene:121268 RHEBL1
EntrezGene:180982 bar-1 EntrezGene:181557 eor-2
EntrezGene:81 ACTN4 EntrezGene:5290 PIK3CA
EntrezGene:8237 USP11 EntrezGene:51678 MPP6
EntrezGene:208 AKT2 EntrezGene:93664 CADPS2
EntrezGene:5621 PRNP EntrezGene:56893 UBQLN4
EntrezGene:151648 SGOL1 EntrezGene:6499 SKIV2L
EntrezGene:175703 grs-1 EntrezGene:8819 SAP30
EntrezGene:13405 Dmd EntrezGene:6258 RXRG
EntrezGene:79084 WDR77 EntrezGene:41212 CG16904
EntrezGene:60491 NIF3L1 EntrezGene:6829 SUPT5H
EntrezGene:1460 CSNK2B EntrezGene:10221 TRIB1
EntrezGene:7132 TNFRSF1A EntrezGene:3985 LIMK2
EntrezGene:27018 NGFRAP1 EntrezGene:7026 NR2F2
EntrezGene:5430 POLR2A EntrezGene:6167 RPL37
EntrezGene:51637 C14orf166 EntrezGene:5170 PDPK1
EntrezGene:175410 daf-2 EntrezGene:5515 PPP2CA
EntrezGene:5062 PAK2 EntrezGene:4831 NME2
EntrezGene:6636 SNRPF EntrezGene:8325 FZD8
EntrezGene:7132 TNFRSF1A EntrezGene:4216 MAP3K4
EntrezGene:5122 PCSK1 EntrezGene:10771 ZMYND11
EntrezGene:672 BRCA1 EntrezGene:153 ADRB1
EntrezGene:2733 GLE1 EntrezGene:326 AIRE
EntrezGene:23645 PPP1R15A EntrezGene:324 APC
EntrezGene:8202 NCOA3 EntrezGene:2039 EPB49
EntrezGene:1500 CTNND1 EntrezGene:112950 MED8
EntrezGene:2805 GOT1 EntrezGene:7203 CCT3
EntrezGene:10274 STAG1 EntrezGene:56816 Park2
EntrezGene:5455 POU3F3 EntrezGene:10460 TACC3
EntrezGene:5050 PAFAH1B3 EntrezGene:51720 UIMC1
EntrezGene:7311 UBA52 EntrezGene:5530 PPP3CA
EntrezGene:3688 ITGB1 EntrezGene:5525 PPP2R5A
EntrezGene:8725 C19orf2 EntrezGene:7805 LAPTM5
EntrezGene:9743 ARHGAP32 EntrezGene:51013 EXOSC1
EntrezGene:4155 MBP EntrezGene:12715 Ckm
EntrezGene:128710 C20orf94 EntrezGene:6135 RPL11
EntrezGene:26409 Map3k7 EntrezGene:8976 WASL
EntrezGene:5515 PPP2CA EntrezGene:9463 PICK1
EntrezGene:9094 UNC119 EntrezGene:1729 DIAPH1
EntrezGene:8805 TRIM24 EntrezGene:3673 ITGA2
EntrezGene:6477 SIAH1 EntrezGene:1978 EIF4EBP1
EntrezGene:4216 MAP3K4 EntrezGene:51434 ANAPC7
EntrezGene:53615 MBD3 EntrezGene:814 CAMK4
EntrezGene:5320 PLA2G2A EntrezGene:172520 lrp-1
EntrezGene:28996 HIPK2 EntrezGene:596 BCL2
EntrezGene:2072 ERCC4 EntrezGene:83892 KCTD10
EntrezGene:219541 MED19 EntrezGene:7415 VCP
EntrezGene:2273 FHL1 EntrezGene:29888 STRN4
EntrezGene:815 CAMK2A EntrezGene:12715 Ckm
EntrezGene:2113 ETS1 EntrezGene:7026 NR2F2
EntrezGene:51637 C14orf166 EntrezGene:10393 ANAPC10
EntrezGene:9126 SMC3 EntrezGene:7277 TUBA4A
EntrezGene:3183 HNRNPC EntrezGene:58805 Mlxipl
EntrezGene:6477 SIAH1 EntrezGene:1147 CHUK
EntrezGene:71458 Bcor EntrezGene:3579 CXCR2
EntrezGene:2263 FGFR2 EntrezGene:50618 ITSN2
EntrezGene:4950 OCLN EntrezGene:26409 Map3k7
EntrezGene:2275 FHL3 EntrezGene:6311 ATXN2
EntrezGene:9094 UNC119 EntrezGene:1107 CHD3
EntrezGene:10274 STAG1 EntrezGene:22190 Ubc
EntrezGene:2260 FGFR1 EntrezGene:3280 HES1
EntrezGene:51608 GET4 EntrezGene:1503 CTPS
EntrezGene:121504 HIST4H4 EntrezGene:6462 SHBG
EntrezGene:9441 MED26 EntrezGene:9612 NCOR2
EntrezGene:3097 HIVEP2 EntrezGene:23462 HEY1
EntrezGene:5430 POLR2A EntrezGene:7917 BAT3
EntrezGene:11098 PRSS23 EntrezGene:29761 USP25
EntrezGene:1907 EDN2 EntrezGene:2153 F5
EntrezGene:2113 ETS1 EntrezGene:29946 SERTAD3
EntrezGene:6722 SRF EntrezGene:65134 Stx5
EntrezGene:40183 hale EntrezGene:7805 LAPTM5
EntrezGene:80152 CENPT EntrezGene:27018 NGFRAP1
EntrezGene:183238 EntrezGene:183238 EntrezGene:1660 DHX9
EntrezGene:9219 MTA2 EntrezGene:2891 GRIA2
EntrezGene:488 ATP2A2 EntrezGene:90390 MED30
EntrezGene:3336 HSPE1 EntrezGene:84220 RGPD5
EntrezGene:55147 RBM23 EntrezGene:1388 ATF6B
EntrezGene:3673 ITGA2 EntrezGene:334 APLP2
EntrezGene:55683 KIAA1310 EntrezGene:117268 Khdrbs1
EntrezGene:10857 PGRMC1 EntrezGene:26904 Sh2d1b1
EntrezGene:8601 RGS20 EntrezGene:6636 SNRPF
EntrezGene:9150 CTDP1 EntrezGene:9146 HGS
EntrezGene:5873 RAB27A EntrezGene:831 CAST
EntrezGene:151648 SGOL1 EntrezGene:9463 PICK1
EntrezGene:4950 OCLN EntrezGene:10274 STAG1
EntrezGene:181055 sem-5 EntrezGene:4869 NPM1
EntrezGene:2805 GOT1 EntrezGene:836 CASP3
EntrezGene:4915 NTRK2 EntrezGene:6499 SKIV2L
EntrezGene:6790 AURKA EntrezGene:142 PARP1
EntrezGene:3106 HLA-B EntrezGene:7323 UBE2D3
EntrezGene:3326 HSP90AB1 EntrezGene:181557 eor-2
EntrezGene:53904 MYO3A EntrezGene:6606 SMN1
EntrezGene:814 CAMK4 EntrezGene:3280 HES1
EntrezGene:2959 GTF2B EntrezGene:7334 UBE2N
EntrezGene:659 BMPR2 EntrezGene:10771 ZMYND11
EntrezGene:7277 TUBA4A EntrezGene:6663 SOX10
EntrezGene:55917 CTTNBP2NL EntrezGene:175555 evl-14
EntrezGene:175703 grs-1 EntrezGene:72462 Rrp1b
EntrezGene:26504 CNNM4 EntrezGene:3280 HES1
EntrezGene:21413 Tcf4 EntrezGene:5595 MAPK3
EntrezGene:172520 lrp-1 EntrezGene:55917 CTTNBP2NL
EntrezGene:5900 RALGDS EntrezGene:26152 ZNF337
EntrezGene:4893 NRAS EntrezGene:9444 QKI
EntrezGene:5468 PPARG EntrezGene:2959 GTF2B
EntrezGene:118429 ANTXR2 EntrezGene:8499 PPFIA2
EntrezGene:8819 SAP30 EntrezGene:405 ARNT
EntrezGene:50356 CG34401 EntrezGene:3191 HNRNPL
EntrezGene:2959 GTF2B EntrezGene:7249 TSC2
EntrezGene:8613 PPAP2B EntrezGene:64750 SMURF2
EntrezGene:2039 EPB49 EntrezGene:2287 FKBP3
EntrezGene:18106 Cd244 EntrezGene:79892 C10orf119
EntrezGene:9150 CTDP1 EntrezGene:4141 MARS
EntrezGene:35162 CG10650 EntrezGene:84246 MED10
EntrezGene:8662 EIF3B EntrezGene:1027 CDKN1B
EntrezGene:1676 DFFA EntrezGene:898 CCNE1
EntrezGene:117268 Khdrbs1 EntrezGene:10755 GIPC1
EntrezGene:9094 UNC119 EntrezGene:2810 SFN
EntrezGene:9927 MFN2 EntrezGene:54708 MARCH5
EntrezGene:176050 mml-1 EntrezGene:7046 TGFBR1
EntrezGene:3621 ING1 EntrezGene:2153 F5
EntrezGene:5621 PRNP EntrezGene:64175 LEPRE1
EntrezGene:174350 zyg-9 EntrezGene:11218 DDX20
EntrezGene:3146 HMGB1 EntrezGene:4842 NOS1
EntrezGene:10849 CD3EAP EntrezGene:5822 PWP2
EntrezGene:13405 Dmd EntrezGene:174350 zyg-9
EntrezGene:5430 POLR2A EntrezGene:3792 KEL
EntrezGene:128710 C20orf94 EntrezGene:56816 Park2
EntrezGene:3717 JAK2 EntrezGene:7203 CCT3
EntrezGene:11325 DDX42 EntrezGene:9015 TAF1A
EntrezGene:6722 SRF EntrezGene:8915 BCL10
EntrezGene:2915 GRM5 EntrezGene:9616 RNF7
EntrezGene:2099 ESR1 EntrezGene:9463 PICK1
EntrezGene:7353 UFD1L EntrezGene:121504 HIST4H4
EntrezGene:7157 TP53 EntrezGene:8328 GFI1B
EntrezGene:5925 RB1 EntrezGene:5170 PDPK1
EntrezGene:5579 PRKCB EntrezGene:898 CCNE1
EntrezGene:51765 MST4 EntrezGene:9014 TAF1B
EntrezGene:29888 STRN4 EntrezGene:27018 NGFRAP1
EntrezGene:10980 COPS6 EntrezGene:55701 FLJ10357
EntrezGene:1400 CRMP1 EntrezGene:10399 GNB2L1
EntrezGene:1912 PHC2 EntrezGene:5080 PAX6
EntrezGene:5621 PRNP EntrezGene:509 ATP5C1
EntrezGene:3655 ITGA6 EntrezGene:2122 MECOM
EntrezGene:9905 SGSM2 EntrezGene:998 CDC42
EntrezGene:9960 USP3 EntrezGene:84132 USP42
EntrezGene:51 ACOX1 EntrezGene:1027 CDKN1B
EntrezGene:7529 YWHAB EntrezGene:331 XIAP
EntrezGene:5080 PAX6 EntrezGene:9612 NCOR2
EntrezGene:3106 HLA-B EntrezGene:6453 ITSN1
EntrezGene:5717 PSMD11 EntrezGene:23035 PHLPP2
EntrezGene:10370 CITED2 EntrezGene:8317 CDC7
EntrezGene:10421 CD2BP2 EntrezGene:10509 SEMA4B
EntrezGene:8480 RAE1 EntrezGene:2205 FCER1A
EntrezGene:23185 LARP4B EntrezGene:1072 CFL1
EntrezGene:682 BSG EntrezGene:334 APLP2
EntrezGene:176059 fum-1 EntrezGene:333932 HIST2H3A
EntrezGene:15903 Id3 EntrezGene:23223 RRP12
EntrezGene:2113 ETS1 EntrezGene:3920 LAMP2
EntrezGene:8467 SMARCA5 EntrezGene:6118 RPA2
EntrezGene:1478 CSTF2 EntrezGene:3714 JAG2
EntrezGene:56904 SH3GLB2 EntrezGene:10656 KHDRBS3
EntrezGene:2099 ESR1 EntrezGene:2185 PTK2B
EntrezGene:2648 KAT2A EntrezGene:6908 TBP
EntrezGene:3280 HES1 EntrezGene:51433 ANAPC5
EntrezGene:81793 TLR10 EntrezGene:51586 MED15
EntrezGene:174044 sma-6 EntrezGene:8792 TNFRSF11A
EntrezGene:400569 MED11 EntrezGene:2153 F5
EntrezGene:1240 CMKLR1 EntrezGene:1147 CHUK
EntrezGene:7384 UQCRC1 EntrezGene:9641 IKBKE
EntrezGene:178218 ark-1 EntrezGene:51013 EXOSC1
EntrezGene:3920 LAMP2 EntrezGene:23468 CBX5
EntrezGene:8289 ARID1A EntrezGene:8718 TNFRSF25
EntrezGene:172353 cdc-25.1 EntrezGene:6477 SIAH1
EntrezGene:5873 RAB27A EntrezGene:23435 TARDBP
EntrezGene:6464 SHC1 EntrezGene:181291 egl-15
EntrezGene:814 CAMK4 EntrezGene:9014 TAF1B
EntrezGene:35162 CG10650 EntrezGene:81857 MED25
EntrezGene:12952 Cry1 EntrezGene:567 B2M
EntrezGene:6477 SIAH1 EntrezGene:6517 SLC2A4
EntrezGene:8775 NAPA EntrezGene:11218 DDX20
EntrezGene:10370 CITED2 EntrezGene:9094 UNC119
EntrezGene:2768 GNA12 EntrezGene:23223 RRP12
EntrezGene:84726 BAT2L1 EntrezGene:1822 ATN1
EntrezGene:184944 fkh-5 EntrezGene:4633 MYL2
EntrezGene:10469 TIMM44 EntrezGene:5290 PIK3CA
EntrezGene:184944 fkh-5 EntrezGene:50356 CG34401
EntrezGene:84962 JUB EntrezGene:331 XIAP
EntrezGene:925 CD8A EntrezGene:1387 CREBBP
EntrezGene:44108 Optix EntrezGene:509 ATP5C1
EntrezGene:176065 clk-2 EntrezGene:9817 KEAP1
EntrezGene:94025 MUC16 EntrezGene:5300 PIN1
EntrezGene:35805 CG12126 EntrezGene:1019 CDK4
EntrezGene:151648 SGOL1 EntrezGene:54606 DDX56
EntrezGene:392 ARHGAP1 EntrezGene:85369 FAM40A
EntrezGene:5119 CHMP1A EntrezGene:26152 ZNF337
EntrezGene:184944 fkh-5 EntrezGene:1729 DIAPH1
EntrezGene:79016 DDA1 EntrezGene:5801 PTPRR
EntrezGene:9441 MED26 EntrezGene:1020 CDK5
EntrezGene:9869 SETDB1 EntrezGene:2811 GP1BA
EntrezGene:5900 RALGDS EntrezGene:10921 RNPS1
EntrezGene:8553 BHLHE40 EntrezGene:2896 GRN
EntrezGene:8662 EIF3B EntrezGene:4950 OCLN
EntrezGene:9322 TRIP10 EntrezGene:2318 FLNC
EntrezGene:20540 Slc7a7 EntrezGene:50618 ITSN2
EntrezGene:60491 NIF3L1 EntrezGene:9414 TJP2
EntrezGene:3692 EIF6 EntrezGene:3280 HES1
EntrezGene:57060 PCBP4 EntrezGene:6674 SPAG1
EntrezGene:23389 MED13L EntrezGene:857 CAV1
EntrezGene:2891 GRIA2 EntrezGene:1499 CTNNB1
EntrezGene:5602 MAPK10 EntrezGene:10010 TANK
EntrezGene:408 ARRB1 EntrezGene:55740 ENAH
EntrezGene:4087 SMAD2 EntrezGene:10307 APBB3
EntrezGene:5465 PPARA EntrezGene:174771 EntrezGene:174771
EntrezGene:126272 EID2B EntrezGene:117268 Khdrbs1
EntrezGene:8454 CUL1 EntrezGene:5119 CHMP1A
EntrezGene:84132 USP42 EntrezGene:84676 TRIM63
EntrezGene:811 CALR EntrezGene:9693 RAPGEF2
EntrezGene:80143 SIKE1 EntrezGene:373509 USP50
EntrezGene:26986 PABPC1 EntrezGene:55829 SELS
EntrezGene:1457 CSNK2A1 EntrezGene:84132 USP42
EntrezGene:8877 SPHK1 EntrezGene:5830 PEX5
EntrezGene:5516 PPP2CB EntrezGene:80306 MED28
EntrezGene:5469 MED1 EntrezGene:2192 FBLN1
EntrezGene:7132 TNFRSF1A EntrezGene:9927 MFN2
EntrezGene:2805 GOT1 EntrezGene:653509 SFTPA1
EntrezGene:10616 RBCK1 EntrezGene:6135 RPL11
EntrezGene:41212 CG16904 EntrezGene:867 CBL
EntrezGene:2957 GTF2A1 EntrezGene:64930 Tsc1
EntrezGene:5464 PPA1 EntrezGene:7277 TUBA4A
EntrezGene:10274 STAG1 EntrezGene:414325 DEFB103B
EntrezGene:714 C1QC EntrezGene:72462 Rrp1b
EntrezGene:9500 MAGED1 EntrezGene:51013 EXOSC1
EntrezGene:64930 Tsc1 EntrezGene:6477 SIAH1
EntrezGene:1240 CMKLR1 EntrezGene:9958 USP15
EntrezGene:11036 GTF2A1L EntrezGene:10783 NEK6
EntrezGene:51678 MPP6 EntrezGene:10274 STAG1
EntrezGene:10963 STIP1 EntrezGene:1822 ATN1
EntrezGene:1478 CSTF2 EntrezGene:3673 ITGA2
EntrezGene:10938 EHD1 EntrezGene:7415 VCP
EntrezGene:6853 SYN1 EntrezGene:54876 DCAF16
EntrezGene:2286 FKBP2 EntrezGene:5989 RFX1
EntrezGene:15903 Id3 EntrezGene:41212 CG16904
EntrezGene:1240 CMKLR1 EntrezGene:8073 PTP4A2
EntrezGene:21413 Tcf4 EntrezGene:9015 TAF1A
EntrezGene:51608 GET4 EntrezGene:29888 STRN4
EntrezGene:208 AKT2 EntrezGene:181082 ksr-1
EntrezGene:9379 NRXN2 EntrezGene:5861 RAB1A
EntrezGene:10609 SC65 EntrezGene:5119 CHMP1A
EntrezGene:84966 IGSF21 EntrezGene:10656 KHDRBS3
EntrezGene:142 PARP1 EntrezGene:6908 TBP
EntrezGene:2787 GNG5 EntrezGene:6050 RNH1
EntrezGene:5744 PTHLH EntrezGene:26904 Sh2d1b1
EntrezGene:176065 clk-2 EntrezGene:7431 VIM
EntrezGene:6311 ATXN2 EntrezGene:4782 NFIC
EntrezGene:3851 KRT4 EntrezGene:331 XIAP
EntrezGene:7132 TNFRSF1A EntrezGene:4915 NTRK2
EntrezGene:11325 DDX42 EntrezGene:181055 sem-5
EntrezGene:9905 SGSM2 EntrezGene:11243 PMF1
EntrezGene:1503 CTPS EntrezGene:19684 Rdx
EntrezGene:6453 ITSN1 EntrezGene:3065 HDAC1
EntrezGene:80143 SIKE1 EntrezGene:405 ARNT
EntrezGene:53615 MBD3 EntrezGene:7415 VCP
EntrezGene:580 BARD1 EntrezGene:80306 MED28
EntrezGene:1907 EDN2 EntrezGene:10509 SEMA4B
EntrezGene:58477 SRPRB EntrezGene:3717 JAK2
EntrezGene:2935 GSPT1 EntrezGene:7421 VDR
EntrezGene:6776 STAT5A EntrezGene:5170 PDPK1
EntrezGene:9612 NCOR2 EntrezGene:29542 Pebp1
EntrezGene:10857 PGRMC1 EntrezGene:6908 TBP
EntrezGene:22915 MMRN1 EntrezGene:8904 CPNE1
EntrezGene:9444 QKI EntrezGene:2811 GP1BA
EntrezGene:117268 Khdrbs1 EntrezGene:6599 SMARCC1
EntrezGene:3303 HSPA1A EntrezGene:10040 TOM1L1
EntrezGene:18106 Cd244 EntrezGene:4137 MAPT
EntrezGene:184944 fkh-5 EntrezGene:3837 KPNB1
EntrezGene:84132 USP42 EntrezGene:8161 COIL
EntrezGene:28996 HIPK2 EntrezGene:51588 PIAS4
EntrezGene:380789 Gm899 EntrezGene:10397 NDRG1
EntrezGene:57062 DDX24 EntrezGene:55743 CHFR
EntrezGene:857 CAV1 EntrezGene:175555 evl-14
EntrezGene:2889 RAPGEF1 EntrezGene:8915 BCL10
EntrezGene:2895 GRID2 EntrezGene:7088 TLE1
EntrezGene:9905 SGSM2 EntrezGene:81 ACTN4
EntrezGene:6462 SHBG EntrezGene:3398 ID2
EntrezGene:51 ACOX1 EntrezGene:55683 KIAA1310
EntrezGene:83718 Clic4 EntrezGene:7021 TFAP2B
EntrezGene:2734 GLG1 EntrezGene:10963 STIP1
