# Supplementary material for: Biomine: predicting links between biological entities using network models of heterogeneous databases
Source: BMC Bioinformatics. 2012 Jun 6;13:119. doi: 10.1186/1471-2105-13-119 (PMC3505483; doi:10.1186/1471-2105-13-119)
Supplement: Additional file 1 — Gene pairs used in link prediction experiments [file 1471-2105-13-119-S1.zip › interactions_pos.txt]

EntrezGene:172353 cdc-25.1 EntrezGene:176286 glp-1
EntrezGene:174462 let-23 EntrezGene:179959 hda-1
EntrezGene:10921 RNPS1 EntrezGene:11218 DDX20
EntrezGene:10938 EHD1 EntrezGene:1213 CLTC
EntrezGene:10963 STIP1 EntrezGene:4831 NME2
EntrezGene:10971 YWHAQ EntrezGene:5163 PDK1
EntrezGene:10980 COPS6 EntrezGene:79016 DDA1
EntrezGene:11036 GTF2A1L EntrezGene:6908 TBP
EntrezGene:11073 TOPBP1 EntrezGene:472 ATM
EntrezGene:1107 CHD3 EntrezGene:28964 GIT1
EntrezGene:11098 PRSS23 EntrezGene:5170 PDPK1
EntrezGene:1111 CHEK1 EntrezGene:1457 CSNK2A1
EntrezGene:175410 daf-2 EntrezGene:175703 grs-1
EntrezGene:1114 CHGB EntrezGene:6311 ATXN2
EntrezGene:11161 C14orf1 EntrezGene:3146 HMGB1
EntrezGene:11243 PMF1 EntrezGene:51003 MED31
EntrezGene:11244 ZHX1 EntrezGene:171159 Zhx1
EntrezGene:11244 ZHX1 EntrezGene:6310 ATXN1
EntrezGene:11252 PACSIN2 EntrezGene:8976 WASL
EntrezGene:112950 MED8 EntrezGene:219541 MED19
EntrezGene:11321 GPN1 EntrezGene:8725 C19orf2
EntrezGene:1147 CHUK EntrezGene:4854 NOTCH3
EntrezGene:114884 OSBPL10 EntrezGene:8237 USP11
EntrezGene:175410 daf-2 EntrezGene:175705 EntrezGene:175705
EntrezGene:1160 CKMT2 EntrezGene:9094 UNC119
EntrezGene:1173 AP2M1 EntrezGene:23223 RRP12
EntrezGene:1175 AP2S1 EntrezGene:164 AP1G1
EntrezGene:118429 ANTXR2 EntrezGene:4087 SMAD2
EntrezGene:1200 TPP1 EntrezGene:7015 TERT
EntrezGene:1211 CLTA EntrezGene:1956 EGFR
EntrezGene:121268 RHEBL1 EntrezGene:1978 EIF4EBP1
EntrezGene:121504 HIST4H4 EntrezGene:23468 CBX5
EntrezGene:1235 CCR6 EntrezGene:414325 DEFB103B
EntrezGene:1240 CMKLR1 EntrezGene:8460 TPST1
EntrezGene:175410 daf-2 EntrezGene:181557 eor-2
EntrezGene:126272 EID2B EntrezGene:3065 HDAC1
EntrezGene:128710 C20orf94 EntrezGene:2072 ERCC4
EntrezGene:128710 C20orf94 EntrezGene:6050 RNH1
EntrezGene:1369 CPN1 EntrezGene:3827 KNG1
EntrezGene:1387 CREBBP EntrezGene:2305 FOXM1
EntrezGene:1387 CREBBP EntrezGene:29946 SERTAD3
EntrezGene:1387 CREBBP EntrezGene:4782 NFIC
EntrezGene:1388 ATF6B EntrezGene:22926 ATF6
EntrezGene:1398 CRK EntrezGene:6464 SHC1
EntrezGene:1400 CRMP1 EntrezGene:5320 PLA2G2A
EntrezGene:175449 EntrezGene:175449 EntrezGene:181291 egl-15
EntrezGene:1400 CRMP1 EntrezGene:9146 HGS
EntrezGene:142 PARP1 EntrezGene:72462 Rrp1b
EntrezGene:1432 MAPK14 EntrezGene:4286 MITF
EntrezGene:1432 MAPK14 EntrezGene:5599 MAPK8
EntrezGene:1445 CSK EntrezGene:2268 FGR
EntrezGene:1457 CSNK2A1 EntrezGene:2287 FKBP3
EntrezGene:1460 CSNK2B EntrezGene:9150 CTDP1
EntrezGene:146691 TOM1L2 EntrezGene:7805 LAPTM5
EntrezGene:1478 CSTF2 EntrezGene:29894 CPSF1
EntrezGene:1478 CSTF2 EntrezGene:53981 CPSF2
EntrezGene:175555 evl-14 EntrezGene:180982 bar-1
EntrezGene:1487 CTBP1 EntrezGene:4193 MDM2
EntrezGene:148 ADRA1A EntrezGene:2318 FLNC
EntrezGene:1499 CTNNB1 EntrezGene:51762 RAB8B
EntrezGene:1499 CTNNB1 EntrezGene:57680 CHD8
EntrezGene:1500 CTNND1 EntrezGene:57599 WDR48
EntrezGene:1503 CTPS EntrezGene:7189 TRAF6
EntrezGene:1503 CTPS EntrezGene:7532 YWHAG
EntrezGene:1508 CTSB EntrezGene:8877 SPHK1
EntrezGene:151648 SGOL1 EntrezGene:5525 PPP2R5A
EntrezGene:1536 CYBB EntrezGene:5879 RAC1
EntrezGene:175890 hmg-1.2 EntrezGene:180982 bar-1
EntrezGene:153 ADRB1 EntrezGene:4842 NOS1
EntrezGene:154 ADRB2 EntrezGene:5530 PPP3CA
EntrezGene:1642 DDB1 EntrezGene:54876 DCAF16
EntrezGene:1660 DHX9 EntrezGene:6607 SMN2
EntrezGene:1672 DEFB1 EntrezGene:55183 RIF1
EntrezGene:1676 DFFA EntrezGene:3002 GZMB
EntrezGene:1717 DHCR7 EntrezGene:51205 ACP6
EntrezGene:1729 DIAPH1 EntrezGene:387 RHOA
EntrezGene:1741 DLG3 EntrezGene:6329 SCN4A
EntrezGene:1755 DMBT1 EntrezGene:653509 SFTPA1
EntrezGene:175909 let-756 EntrezGene:180419 sli-1
EntrezGene:1762 DMWD EntrezGene:5211 PFKL
EntrezGene:1813 DRD2 EntrezGene:93664 CADPS2
EntrezGene:1822 ATN1 EntrezGene:3714 JAG2
EntrezGene:1822 ATN1 EntrezGene:4155 MBP
EntrezGene:1859 DYRK1A EntrezGene:6430 SFRS5
EntrezGene:1869 E2F1 EntrezGene:2932 GSK3B
EntrezGene:1907 EDN2 EntrezGene:3792 KEL
EntrezGene:1912 PHC2 EntrezGene:8328 GFI1B
EntrezGene:1937 EEF1G EntrezGene:55743 CHFR
EntrezGene:1948 EFNB2 EntrezGene:2915 GRM5
EntrezGene:175909 let-756 EntrezGene:180982 bar-1
EntrezGene:1956 EGFR EntrezGene:2066 ERBB4
EntrezGene:1956 EGFR EntrezGene:7316 UBC
EntrezGene:199745 THAP8 EntrezGene:9869 SETDB1
EntrezGene:19 ABCA1 EntrezGene:51678 MPP6
EntrezGene:200081 TXLNA EntrezGene:8601 RGS20
EntrezGene:2033 EP300 EntrezGene:20848 Stat3
EntrezGene:2033 EP300 EntrezGene:7026 NR2F2
EntrezGene:2039 EPB49 EntrezGene:5566 PRKACA
EntrezGene:2039 EPB49 EntrezGene:6633 SNRPD2
EntrezGene:2043 EPHA4 EntrezGene:2263 FGFR2
EntrezGene:175909 let-756 EntrezGene:183238 EntrezGene:183238
EntrezGene:2048 EPHB2 EntrezGene:9463 PICK1
EntrezGene:208 AKT2 EntrezGene:331 XIAP
EntrezGene:2099 ESR1 EntrezGene:23471 TRAM1
EntrezGene:2113 ETS1 EntrezGene:7316 UBC
EntrezGene:2122 MECOM EntrezGene:53615 MBD3
EntrezGene:2153 F5 EntrezGene:22915 MMRN1
EntrezGene:2175 FANCA EntrezGene:3280 HES1
EntrezGene:2185 PTK2B EntrezGene:2263 FGFR2
EntrezGene:2192 FBLN1 EntrezGene:25843 MOBKL3
EntrezGene:2205 FCER1A EntrezGene:3698 ITIH2
EntrezGene:172520 lrp-1 EntrezGene:175909 let-756
EntrezGene:175987 EntrezGene:175987 EntrezGene:176065 clk-2
EntrezGene:2260 FGFR1 EntrezGene:8829 NRP1
EntrezGene:2268 FGR EntrezGene:7421 VDR
EntrezGene:2273 FHL1 EntrezGene:4604 MYBPC1
EntrezGene:2274 FHL2 EntrezGene:8792 TNFRSF11A
EntrezGene:2275 FHL3 EntrezGene:60 ACTB
EntrezGene:22827 PUF60 EntrezGene:54938 SARS2
EntrezGene:2286 FKBP2 EntrezGene:714 C1QC
EntrezGene:22941 SHANK2 EntrezGene:4644 MYO5A
EntrezGene:22944 KIN EntrezGene:6118 RPA2
EntrezGene:22999 RIMS1 EntrezGene:815 CAMK2A
EntrezGene:176050 mml-1 EntrezGene:180982 bar-1
EntrezGene:23005 MAPKBP1 EntrezGene:54840 APTX
EntrezGene:23005 MAPKBP1 EntrezGene:5602 MAPK10
EntrezGene:2300 FOXL1 EntrezGene:659 BMPR2
EntrezGene:23035 PHLPP2 EntrezGene:7430 EZR
EntrezGene:23054 NCOA6 EntrezGene:2957 GTF2A1
EntrezGene:23136 EPB41L3 EntrezGene:84966 IGSF21
EntrezGene:23207 PLEKHM2 EntrezGene:27173 SLC39A1
EntrezGene:23312 DMXL2 EntrezGene:23335 WDR7
EntrezGene:23389 MED13L EntrezGene:80306 MED28
EntrezGene:23429 RYBP EntrezGene:84759 PCGF1
EntrezGene:176059 fum-1 EntrezGene:181291 egl-15
EntrezGene:23435 TARDBP EntrezGene:3178 HNRNPA1
EntrezGene:23450 SF3B3 EntrezGene:26824 RNU11
EntrezGene:23462 HEY1 EntrezGene:405 ARNT
EntrezGene:23468 CBX5 EntrezGene:4204 MECP2
EntrezGene:23476 BRD4 EntrezGene:6494 SIPA1
EntrezGene:23557 SNAPIN EntrezGene:4087 SMAD2
EntrezGene:23645 PPP1R15A EntrezGene:5455 POU3F3
EntrezGene:238 ALK EntrezGene:4216 MAP3K4
EntrezGene:2547 XRCC6 EntrezGene:380789 Gm899
EntrezGene:2549 GAB1 EntrezGene:5595 MAPK3
EntrezGene:176065 clk-2 EntrezGene:178377 EntrezGene:178377
EntrezGene:25780 RASGRP3 EntrezGene:5290 PIK3CA
EntrezGene:25855 BRMS1 EntrezGene:8819 SAP30
EntrezGene:26019 UPF2 EntrezGene:51013 EXOSC1
EntrezGene:26060 APPL1 EntrezGene:9219 MTA2
EntrezGene:26152 ZNF337 EntrezGene:509 ATP5C1
EntrezGene:2623 GATA1 EntrezGene:6599 SMARCC1
EntrezGene:2648 KAT2A EntrezGene:5591 PRKDC
EntrezGene:26504 CNNM4 EntrezGene:8073 PTP4A2
EntrezGene:2661 GDF9 EntrezGene:5873 RAB27A
EntrezGene:267 AMFR EntrezGene:3329 HSPD1
EntrezGene:176065 clk-2 EntrezGene:184944 fkh-5
EntrezGene:26986 PABPC1 EntrezGene:326 AIRE
EntrezGene:27018 NGFRAP1 EntrezGene:7187 TRAF3
EntrezGene:2733 GLE1 EntrezGene:3858 KRT10
EntrezGene:2734 GLG1 EntrezGene:4791 NFKB2
EntrezGene:27350 APOBEC3C EntrezGene:6462 SHBG
EntrezGene:274 BIN1 EntrezGene:3655 ITGA6
EntrezGene:2773 GNAI3 EntrezGene:3579 CXCR2
EntrezGene:2782 GNB1 EntrezGene:2787 GNG5
EntrezGene:2805 GOT1 EntrezGene:5091 PC
EntrezGene:2810 SFN EntrezGene:8139 GAN
EntrezGene:176286 glp-1 EntrezGene:179217 mom-2
EntrezGene:2811 GP1BA EntrezGene:8460 TPST1
EntrezGene:28512 NKIRAS1 EntrezGene:7046 TGFBR1
EntrezGene:2889 RAPGEF1 EntrezGene:3265 HRAS
EntrezGene:28908 IGKV4-1 EntrezGene:85015 USP45
EntrezGene:2891 GRIA2 EntrezGene:2895 GRID2
EntrezGene:2896 GRN EntrezGene:57761 TRIB3
EntrezGene:28996 HIPK2 EntrezGene:5080 PAX6
EntrezGene:2906 GRIN2D EntrezGene:5605 MAP2K2
EntrezGene:2932 GSK3B EntrezGene:51527 C14orf129
EntrezGene:2935 GSPT1 EntrezGene:6310 ATXN1
EntrezGene:176802 set-16 EntrezGene:180441 sel-12
EntrezGene:2959 GTF2B EntrezGene:6917 TCEA1
EntrezGene:2971 GTF3A EntrezGene:3579 CXCR2
EntrezGene:29761 USP25 EntrezGene:83892 KCTD10
EntrezGene:29888 STRN4 EntrezGene:79948 LPPR3
EntrezGene:29984 RHOD EntrezGene:64750 SMURF2
EntrezGene:30011 SH3KBP1 EntrezGene:56904 SH3GLB2
EntrezGene:30011 SH3KBP1 EntrezGene:7314 UBB
EntrezGene:3014 H2AFX EntrezGene:580 BARD1
EntrezGene:3033 HADH EntrezGene:6517 SLC2A4
EntrezGene:3097 HIVEP2 EntrezGene:5989 RFX1
EntrezGene:178104 let-60 EntrezGene:186632 ver-4
EntrezGene:3106 HLA-B EntrezGene:8607 RUVBL1
EntrezGene:3172 HNF4A EntrezGene:4088 SMAD3
EntrezGene:317772 HIST2H2AB EntrezGene:79084 WDR77
EntrezGene:3183 HNRNPC EntrezGene:7555 CNBP
EntrezGene:3191 HNRNPL EntrezGene:64015 Khdrbs3
EntrezGene:324 APC EntrezGene:5525 PPP2R5A
EntrezGene:3280 HES1 EntrezGene:3717 JAK2
EntrezGene:3303 HSPA1A EntrezGene:84446 BRSK1
EntrezGene:3312 HSPA8 EntrezGene:5611 DNAJC3
EntrezGene:3312 HSPA8 EntrezGene:7314 UBB
EntrezGene:178218 ark-1 EntrezGene:181082 ksr-1
EntrezGene:3326 HSP90AB1 EntrezGene:392 ARHGAP1
EntrezGene:3329 HSPD1 EntrezGene:5566 PRKACA
EntrezGene:3336 HSPE1 EntrezGene:9094 UNC119
EntrezGene:333932 HIST2H3A EntrezGene:9869 SETDB1
EntrezGene:334 APLP2 EntrezGene:5621 PRNP
EntrezGene:3375 IAPP EntrezGene:5122 PCSK1
EntrezGene:3398 ID2 EntrezGene:5925 RB1
EntrezGene:3442 IFNA5 EntrezGene:3455 IFNAR2
EntrezGene:3476 IGBP1 EntrezGene:5516 PPP2CB
EntrezGene:3611 ILK EntrezGene:3678 ITGA5
EntrezGene:180357 pha-4 EntrezGene:180982 bar-1
EntrezGene:3621 ING1 EntrezGene:8289 ARID1A
EntrezGene:3646 EIF3E EntrezGene:9500 MAGED1
EntrezGene:3673 ITGA2 EntrezGene:58 ACTA1
EntrezGene:3678 ITGA5 EntrezGene:3690 ITGB3
EntrezGene:3688 ITGB1 EntrezGene:5581 PRKCE
EntrezGene:3692 EIF6 EntrezGene:8662 EIF3B
EntrezGene:373509 USP50 EntrezGene:7372 UMPS
EntrezGene:3739 KCNA4 EntrezGene:8573 CASK
EntrezGene:375 ARF1 EntrezGene:51729 WBP11
EntrezGene:3784 KCNQ1 EntrezGene:5576 PRKAR2A
EntrezGene:172747 aph-1 EntrezGene:176286 glp-1
EntrezGene:180876 ptr-4 EntrezGene:181055 sem-5
EntrezGene:3784 KCNQ1 EntrezGene:7189 TRAF6
EntrezGene:3831 KLC1 EntrezGene:9043 SPAG9
EntrezGene:3837 KPNB1 EntrezGene:51588 PIAS4
EntrezGene:387082 SUMO4 EntrezGene:5036 PA2G4
EntrezGene:3920 LAMP2 EntrezGene:9179 AP4M1
EntrezGene:3956 LGALS1 EntrezGene:6606 SMN1
EntrezGene:3985 LIMK2 EntrezGene:8476 CDC42BPA
EntrezGene:400569 MED11 EntrezGene:81857 MED25
EntrezGene:4041 LRP5 EntrezGene:8325 FZD8
EntrezGene:4086 SMAD1 EntrezGene:6935 ZEB1
EntrezGene:180982 bar-1 EntrezGene:185022 pax-3
EntrezGene:4086 SMAD1 EntrezGene:7138 TNNT1
EntrezGene:4086 SMAD1 EntrezGene:7311 UBA52
EntrezGene:4088 SMAD3 EntrezGene:7157 TP53
EntrezGene:408 ARRB1 EntrezGene:9406 ZRANB2
EntrezGene:4134 MAP4 EntrezGene:6258 RXRG
EntrezGene:4137 MAPT EntrezGene:55701 FLJ10357
EntrezGene:4173 MCM4 EntrezGene:6118 RPA2
EntrezGene:4193 MDM2 EntrezGene:999 CDH1
EntrezGene:4261 CIITA EntrezGene:5566 PRKACA
EntrezGene:427 ASAH1 EntrezGene:8848 TSC22D1
EntrezGene:32437 Lsd-2 EntrezGene:38067 klar
EntrezGene:4609 MYC EntrezGene:60 ACTB
EntrezGene:4633 MYL2 EntrezGene:9098 USP6
EntrezGene:11764 Ap1b1 EntrezGene:472 ATM
EntrezGene:472 ATM EntrezGene:675 BRCA2
EntrezGene:4800 NFYA EntrezGene:7391 USF1
EntrezGene:4842 NOS1 EntrezGene:814 CAMK4
EntrezGene:4869 NPM1 EntrezGene:72462 Rrp1b
EntrezGene:488 ATP2A2 EntrezGene:6588 SLN
EntrezGene:4893 NRAS EntrezGene:64750 SMURF2
EntrezGene:4915 NTRK2 EntrezGene:7189 TRAF6
EntrezGene:34669 nub EntrezGene:40183 hale
EntrezGene:4950 OCLN EntrezGene:5579 PRKCB
EntrezGene:5050 PAFAH1B3 EntrezGene:60492 CCDC90B
EntrezGene:5050 PAFAH1B3 EntrezGene:7088 TLE1
EntrezGene:5054 SERPINE1 EntrezGene:81 ACTN4
EntrezGene:50618 ITSN2 EntrezGene:89848 FCHSD1
EntrezGene:5062 PAK2 EntrezGene:836 CASP3
EntrezGene:5066 PAM EntrezGene:7249 TSC2
EntrezGene:5079 PAX5 EntrezGene:6908 TBP
EntrezGene:5094 PCBP2 EntrezGene:7555 CNBP
EntrezGene:509 ATP5C1 EntrezGene:51586 MED15
EntrezGene:34669 nub EntrezGene:41212 CG16904
EntrezGene:51028 VPS36 EntrezGene:84313 VPS25
EntrezGene:51042 ZNF593 EntrezGene:5861 RAB1A
EntrezGene:51147 ING4 EntrezGene:9908 G3BP2
EntrezGene:5119 CHMP1A EntrezGene:9525 VPS4B
EntrezGene:51366 UBR5 EntrezGene:6917 TCEA1
EntrezGene:51450 PRRX2 EntrezGene:6663 SOX10
EntrezGene:51608 GET4 EntrezGene:5347 PLK1
EntrezGene:51637 C14orf166 EntrezGene:56257 MEPCE
EntrezGene:51720 UIMC1 EntrezGene:79184 BRCC3
EntrezGene:51741 WWOX EntrezGene:7314 UBB
EntrezGene:35162 CG10650 EntrezGene:50356 CG34401
EntrezGene:51765 MST4 EntrezGene:80143 SIKE1
EntrezGene:51765 MST4 EntrezGene:85369 FAM40A
EntrezGene:51773 RSF1 EntrezGene:8467 SMARCA5
EntrezGene:51 ACOX1 EntrezGene:6517 SLC2A4
EntrezGene:5300 PIN1 EntrezGene:7465 WEE1
EntrezGene:5300 PIN1 EntrezGene:8202 NCOA3
EntrezGene:5347 PLK1 EntrezGene:5744 PTHLH
EntrezGene:5378 PMS1 EntrezGene:5984 RFC4
EntrezGene:53904 MYO3A EntrezGene:7046 TGFBR1
EntrezGene:54205 CYCS EntrezGene:9616 RNF7
EntrezGene:35805 CG12126 EntrezGene:37962 egg
EntrezGene:5430 POLR2A EntrezGene:6607 SMN2
EntrezGene:5430 POLR2A EntrezGene:9441 MED26
EntrezGene:5449 POU1F1 EntrezGene:5465 PPARA
EntrezGene:54505 DHX29 EntrezGene:80152 CENPT
EntrezGene:54606 DDX56 EntrezGene:6167 RPL37
EntrezGene:54606 DDX56 EntrezGene:64969 MRPS5
EntrezGene:5464 PPA1 EntrezGene:7157 TP53
EntrezGene:5468 PPARG EntrezGene:9611 NCOR1
EntrezGene:54708 MARCH5 EntrezGene:9927 MFN2
EntrezGene:54715 A2BP1 EntrezGene:57060 PCBP4
EntrezGene:21888 Tle4 EntrezGene:44108 Optix
EntrezGene:54961 SSH3 EntrezGene:60 ACTB
EntrezGene:54 ACP5 EntrezGene:6696 SPP1
EntrezGene:55072 RNF31 EntrezGene:8328 GFI1B
EntrezGene:55147 RBM23 EntrezGene:7277 TUBA4A
EntrezGene:5515 PPP2CA EntrezGene:6776 STAT5A
EntrezGene:5515 PPP2CA EntrezGene:8312 AXIN1
EntrezGene:55178 RNMTL1 EntrezGene:8453 CUL2
EntrezGene:5519 PPP2R1B EntrezGene:682 BSG
EntrezGene:55324 ABCF3 EntrezGene:6696 SPP1
EntrezGene:55643 BTBD2 EntrezGene:7046 TGFBR1
EntrezGene:10010 TANK EntrezGene:56480 Tbk1
EntrezGene:55662 HIF1AN EntrezGene:6477 SIAH1
EntrezGene:5566 PRKACA EntrezGene:572 BAD
EntrezGene:5566 PRKACA EntrezGene:5801 PTPRR
EntrezGene:5566 PRKACA EntrezGene:6514 SLC2A2
EntrezGene:55683 KIAA1310 EntrezGene:6233 RPS27A
EntrezGene:55740 ENAH EntrezGene:6708 SPTA1
EntrezGene:5578 PRKCA EntrezGene:596 BCL2
EntrezGene:5578 PRKCA EntrezGene:6674 SPAG1
EntrezGene:5578 PRKCA EntrezGene:7448 VTN
EntrezGene:19241 Tmsb4x EntrezGene:55791 C1orf103
EntrezGene:10013 HDAC6 EntrezGene:1956 EGFR
EntrezGene:55829 SELS EntrezGene:7353 UFD1L
EntrezGene:55917 CTTNBP2NL EntrezGene:8428 STK24
EntrezGene:5595 MAPK3 EntrezGene:6774 STAT3
EntrezGene:5599 MAPK8 EntrezGene:572 BAD
EntrezGene:5599 MAPK8 EntrezGene:6198 RPS6KB1
EntrezGene:5599 MAPK8 EntrezGene:7189 TRAF6
EntrezGene:5654 HTRA1 EntrezGene:831 CAST
EntrezGene:56674 TMEM9B EntrezGene:57062 DDX24
EntrezGene:567 B2M EntrezGene:925 CD8A
EntrezGene:56893 UBQLN4 EntrezGene:7390 UROS
EntrezGene:173794 vab-1 EntrezGene:184091 aps-2
EntrezGene:10013 HDAC6 EntrezGene:7323 UBE2D3
EntrezGene:56943 ENY2 EntrezGene:8888 MCM3AP
EntrezGene:5704 PSMC4 EntrezGene:5713 PSMD7
EntrezGene:57062 DDX24 EntrezGene:9379 NRXN2
EntrezGene:57154 SMURF1 EntrezGene:8878 SQSTM1
EntrezGene:57161 PELI2 EntrezGene:8915 BCL10
EntrezGene:57178 ZMIZ1 EntrezGene:7157 TP53
EntrezGene:5717 PSMD11 EntrezGene:9958 USP15
EntrezGene:57464 FAM40B EntrezGene:80143 SIKE1
EntrezGene:57599 WDR48 EntrezGene:64175 LEPRE1
EntrezGene:57658 CALCOCO1 EntrezGene:79735 TBC1D17
EntrezGene:10021 HCN4 EntrezGene:348980 HCN1
EntrezGene:57761 TRIB3 EntrezGene:7316 UBC
EntrezGene:57761 TRIB3 EntrezGene:8888 MCM3AP
EntrezGene:57787 MARK4 EntrezGene:998 CDC42
EntrezGene:5782 PTPN12 EntrezGene:7917 BAT3
EntrezGene:58155 PTBP2 EntrezGene:9444 QKI
EntrezGene:5830 PEX5 EntrezGene:949 SCARB1
EntrezGene:58473 PLEKHB1 EntrezGene:7046 TGFBR1
EntrezGene:58477 SRPRB EntrezGene:7384 UQCRC1
EntrezGene:58512 DLGAP3 EntrezGene:85358 SHANK3
EntrezGene:58 ACTA1 EntrezGene:91624 NEXN
EntrezGene:10025 MED16 EntrezGene:5469 MED1
EntrezGene:5900 RALGDS EntrezGene:9693 RAPGEF2
EntrezGene:5914 RARA EntrezGene:84962 JUB
EntrezGene:5925 RB1 EntrezGene:8525 DGKZ
EntrezGene:59338 PLEKHA1 EntrezGene:59339 PLEKHA2
EntrezGene:5970 RELA EntrezGene:8850 KAT2B
EntrezGene:6045 RNF2 EntrezGene:7316 UBC
EntrezGene:6045 RNF2 EntrezGene:84759 PCGF1
EntrezGene:60491 NIF3L1 EntrezGene:8161 COIL
EntrezGene:13026 Pcyt1a EntrezGene:60 ACTB
EntrezGene:613 BCR EntrezGene:9846 GAB2
EntrezGene:10025 MED16 EntrezGene:9441 MED26
EntrezGene:6258 RXRG EntrezGene:9612 NCOR2
EntrezGene:6310 ATXN1 EntrezGene:9743 ARHGAP32
EntrezGene:6453 ITSN1 EntrezGene:867 CBL
EntrezGene:6464 SHC1 EntrezGene:8613 PPAP2B
EntrezGene:64949 MRPS26 EntrezGene:84132 USP42
EntrezGene:64976 MRPL40 EntrezGene:84101 USP44
EntrezGene:6499 SKIV2L EntrezGene:6628 SNRPB
EntrezGene:6517 SLC2A4 EntrezGene:7334 UBE2N
EntrezGene:20540 Slc7a7 EntrezGene:6520 SLC3A2
EntrezGene:65265 C8orf33 EntrezGene:9737 GPRASP1
EntrezGene:10040 TOM1L1 EntrezGene:5822 PWP2
EntrezGene:6543 SLC8A2 EntrezGene:7529 YWHAB
EntrezGene:56495 Asna1 EntrezGene:659 BMPR2
EntrezGene:6616 SNAP25 EntrezGene:8775 NAPA
EntrezGene:6636 SNRPF EntrezGene:7384 UQCRC1
EntrezGene:6667 SP1 EntrezGene:6722 SRF
EntrezGene:672 BRCA1 EntrezGene:836 CASP3
EntrezGene:672 BRCA1 EntrezGene:898 CCNE1
EntrezGene:6774 STAT3 EntrezGene:9322 TRIP10
EntrezGene:65134 Stx5 EntrezGene:6812 STXBP1
EntrezGene:6853 SYN1 EntrezGene:7431 VIM
EntrezGene:10049 DNAJB6 EntrezGene:22933 SIRT2
EntrezGene:688 KLF5 EntrezGene:6908 TBP
EntrezGene:6950 TCP1 EntrezGene:79871 RPAP2
EntrezGene:7132 TNFRSF1A EntrezGene:8772 FADD
EntrezGene:7186 TRAF2 EntrezGene:8718 TNFRSF25
EntrezGene:7203 CCT3 EntrezGene:8428 STK24
EntrezGene:728642 CDK11A EntrezGene:834 CASP1
EntrezGene:7311 UBA52 EntrezGene:9146 HGS
EntrezGene:7314 UBB EntrezGene:990 CDC6
EntrezGene:7316 UBC EntrezGene:7535 ZAP70
EntrezGene:7323 UBE2D3 EntrezGene:9636 ISG15
EntrezGene:10062 NR1H3 EntrezGene:19013 Ppara
EntrezGene:7337 UBE3A EntrezGene:79960 PHF17
EntrezGene:7376 NR1H2 EntrezGene:9611 NCOR1
EntrezGene:7415 VCP EntrezGene:915 CD3D
EntrezGene:58805 Mlxipl EntrezGene:7534 YWHAZ
EntrezGene:7704 ZBTB16 EntrezGene:81890 QTRT1
EntrezGene:79892 C10orf119 EntrezGene:9817 KEAP1
EntrezGene:80349 WDR61 EntrezGene:90 ACVR1
EntrezGene:811 CALR EntrezGene:958 CD40
EntrezGene:815 CAMK2A EntrezGene:816 CAMK2B
EntrezGene:815 CAMK2A EntrezGene:8941 CDK5R2
EntrezGene:10113 PREB EntrezGene:4086 SMAD1
EntrezGene:81620 CDT1 EntrezGene:990 CDC6
EntrezGene:81793 TLR10 EntrezGene:8263 F8A1
EntrezGene:831 CAST EntrezGene:8499 PPFIA2
EntrezGene:83737 ITCH EntrezGene:8975 USP13
EntrezGene:238799 Tnpo1 EntrezGene:84220 RGPD5
EntrezGene:84220 RGPD5 EntrezGene:9097 USP14
EntrezGene:84246 MED10 EntrezGene:9968 MED12
EntrezGene:56438 Rbx1 EntrezGene:8454 CUL1
EntrezGene:12715 Ckm EntrezGene:84676 TRIM63
EntrezGene:84726 BAT2L1 EntrezGene:8667 EIF3H
EntrezGene:10130 PDIA6 EntrezGene:387082 SUMO4
EntrezGene:8480 RAE1 EntrezGene:9414 TJP2
EntrezGene:8553 BHLHE40 EntrezGene:9869 SETDB1
EntrezGene:83718 Clic4 EntrezGene:857 CAV1
EntrezGene:867 CBL EntrezGene:8792 TNFRSF11A
EntrezGene:8724 SNX3 EntrezGene:9100 USP10
EntrezGene:8805 TRIM24 EntrezGene:9014 TAF1B
EntrezGene:71458 Bcor EntrezGene:8904 CPNE1
EntrezGene:90390 MED30 EntrezGene:9477 MED20
EntrezGene:9128 PRPF4 EntrezGene:9129 PRPF3
EntrezGene:958 CD40 EntrezGene:9958 USP15
EntrezGene:10130 PDIA6 EntrezGene:9641 IKBKE
EntrezGene:67781 Ilf2 EntrezGene:9905 SGSM2
EntrezGene:12753 Clock EntrezGene:18627 Per2
EntrezGene:12952 Cry1 EntrezGene:18626 Per1
EntrezGene:13405 Dmd EntrezGene:226041 Pgm5
EntrezGene:15903 Id3 EntrezGene:21413 Tcf4
EntrezGene:18106 Cd244 EntrezGene:26904 Sh2d1b1
EntrezGene:19684 Rdx EntrezGene:64930 Tsc1
EntrezGene:22190 Ubc EntrezGene:74256 Cyld
EntrezGene:26409 Map3k7 EntrezGene:29542 Pebp1
EntrezGene:117268 Khdrbs1 EntrezGene:64015 Khdrbs3
EntrezGene:174044 sma-6 EntrezGene:178104 let-60
EntrezGene:10155 TRIM28 EntrezGene:3106 HLA-B
EntrezGene:140908 Cdk5 EntrezGene:56816 Park2
EntrezGene:1017 CDK2 EntrezGene:8317 CDC7
EntrezGene:1017 CDK2 EntrezGene:891 CCNB1
EntrezGene:1017 CDK2 EntrezGene:9055 PRC1
EntrezGene:1019 CDK4 EntrezGene:658 BMPR1B
EntrezGene:10208 USPL1 EntrezGene:3851 KRT4
EntrezGene:1020 CDK5 EntrezGene:6714 SRC
EntrezGene:1020 CDK5 EntrezGene:87 ACTN1
EntrezGene:10221 TRIB1 EntrezGene:5604 MAP2K1
EntrezGene:1022 CDK7 EntrezGene:10783 NEK6
EntrezGene:174058 lin-23 EntrezGene:180441 sel-12
EntrezGene:1022 CDK7 EntrezGene:6829 SUPT5H
EntrezGene:10232 MSLN EntrezGene:94025 MUC16
EntrezGene:10250 SRRM1 EntrezGene:988 CDC5L
EntrezGene:10256 CNKSR1 EntrezGene:5605 MAP2K2
EntrezGene:10262 SF3B4 EntrezGene:988 CDC5L
EntrezGene:10270 AKAP8 EntrezGene:5970 RELA
EntrezGene:10274 STAG1 EntrezGene:4093 SMAD9
EntrezGene:1027 CDKN1B EntrezGene:7249 TSC2
EntrezGene:10297 APC2 EntrezGene:51433 ANAPC5
EntrezGene:1029 CDKN2A EntrezGene:6135 RPL11
EntrezGene:174350 zyg-9 EntrezGene:176286 glp-1
EntrezGene:1029 CDKN2A EntrezGene:988 CDC5L
EntrezGene:10307 APBB3 EntrezGene:333 APLP1
EntrezGene:10362 HMG20B EntrezGene:23028 KDM1A
EntrezGene:10370 CITED2 EntrezGene:7021 TFAP2B
EntrezGene:10393 ANAPC10 EntrezGene:51434 ANAPC7
EntrezGene:10397 NDRG1 EntrezGene:2181 ACSL3
EntrezGene:10399 GNB2L1 EntrezGene:23185 LARP4B
EntrezGene:10399 GNB2L1 EntrezGene:6303 SAT1
EntrezGene:10421 CD2BP2 EntrezGene:22827 PUF60
EntrezGene:10445 MCRS1 EntrezGene:1460 CSNK2B
EntrezGene:174462 let-23 EntrezGene:174771 EntrezGene:174771
EntrezGene:10460 TACC3 EntrezGene:6790 AURKA
EntrezGene:10469 TIMM44 EntrezGene:3308 HSPA4
EntrezGene:10509 SEMA4B EntrezGene:131566 DCBLD2
EntrezGene:10524 KAT5 EntrezGene:57664 PLEKHA4
EntrezGene:10551 AGR2 EntrezGene:60492 CCDC90B
EntrezGene:10576 CCT2 EntrezGene:8428 STK24
EntrezGene:10609 SC65 EntrezGene:6517 SLC2A4
EntrezGene:10616 RBCK1 EntrezGene:1387 CREBBP
EntrezGene:10656 KHDRBS3 EntrezGene:9905 SGSM2
EntrezGene:10672 GNA13 EntrezGene:2768 GNA12
EntrezGene:174462 let-23 EntrezGene:176322 emb-30
EntrezGene:10672 GNA13 EntrezGene:9960 USP3
EntrezGene:1072 CFL1 EntrezGene:26292 MYCBP
EntrezGene:10755 GIPC1 EntrezGene:4141 MARS
EntrezGene:10771 ZMYND11 EntrezGene:7189 TRAF6
EntrezGene:10783 NEK6 EntrezGene:9126 SMC3
EntrezGene:10849 CD3EAP EntrezGene:9015 TAF1A
EntrezGene:10856 RUVBL2 EntrezGene:11325 DDX42
EntrezGene:10857 PGRMC1 EntrezGene:94081 SFXN1
EntrezGene:10916 MAGED2 EntrezGene:56257 MEPCE
EntrezGene:10919 EHMT2 EntrezGene:8290 HIST3H3
