# Supplementary material for: Biomine: predicting links between biological entities using network models of heterogeneous databases
Source: BMC Bioinformatics. 2012 Jun 6;13:119. doi: 10.1186/1471-2105-13-119 (PMC3505483; doi:10.1186/1471-2105-13-119)
Supplement: Additional file 2 — Gene sets used in disease gene prediction experiments [file 1471-2105-13-119-S2.zip]

Archive with 500 entries (500 files):
- N10.1.txt
- N10.10.txt
- N10.100.txt
- N10.11.txt
- N10.12.txt
- N10.13.txt
- N10.14.txt
- N10.15.txt
- N10.16.txt
- N10.17.txt
- N10.18.txt
- N10.19.txt
- N10.2.txt
- N10.20.txt
- N10.21.txt
- N10.22.txt
- N10.23.txt
- N10.24.txt
- N10.25.txt
- N10.26.txt
- N10.27.txt
- N10.28.txt
- N10.29.txt
- N10.3.txt
- N10.30.txt
- N10.31.txt
- N10.32.txt
- N10.33.txt
- N10.34.txt
- N10.35.txt
- N10.36.txt
- N10.37.txt
- N10.38.txt
- N10.39.txt
- N10.4.txt
- N10.40.txt
- N10.41.txt
- N10.42.txt
- N10.43.txt
- N10.44.txt
- N10.45.txt
- N10.46.txt
- N10.47.txt
- N10.48.txt
- N10.49.txt
- N10.5.txt
- N10.50.txt
- N10.51.txt
- N10.52.txt
- N10.53.txt
- N10.54.txt
- N10.55.txt
- N10.56.txt
- N10.57.txt
- N10.58.txt
- N10.59.txt
- N10.6.txt
- N10.60.txt
- N10.61.txt
- N10.62.txt
- N10.63.txt
- N10.64.txt
- N10.65.txt
- N10.66.txt
- N10.67.txt
- N10.68.txt
- N10.69.txt
- N10.7.txt
- N10.70.txt
- N10.71.txt
- N10.72.txt
- N10.73.txt
- N10.74.txt
- N10.75.txt
- N10.76.txt
- N10.77.txt
- N10.78.txt
- N10.79.txt
- N10.8.txt
- N10.80.txt
- N10.81.txt
- N10.82.txt
- N10.83.txt
- N10.84.txt
- N10.85.txt
- N10.86.txt
- N10.87.txt
- N10.88.txt
- N10.89.txt
- N10.9.txt
- N10.90.txt
- N10.91.txt
- N10.92.txt
- N10.93.txt
- N10.94.txt
- N10.95.txt
- N10.96.txt
- N10.97.txt
- N10.98.txt
- N10.99.txt
- N20.1.txt
- N20.10.txt
- N20.100.txt
- N20.11.txt
- N20.12.txt
- N20.13.txt
- N20.14.txt
- N20.15.txt
- N20.16.txt
- N20.17.txt
- N20.18.txt
- N20.19.txt
- N20.2.txt
- N20.20.txt
- N20.21.txt
- N20.22.txt
- N20.23.txt
- N20.24.txt
- N20.25.txt
- N20.26.txt
- N20.27.txt
- N20.28.txt
- N20.29.txt
- N20.3.txt
- N20.30.txt
- N20.31.txt
- N20.32.txt
- N20.33.txt
- N20.34.txt
- N20.35.txt
- N20.36.txt
- N20.37.txt
- N20.38.txt
- N20.39.txt
- N20.4.txt
- N20.40.txt
- N20.41.txt
- N20.42.txt
- N20.43.txt
- N20.44.txt
- N20.45.txt
- N20.46.txt
- N20.47.txt
- N20.48.txt
- N20.49.txt
- N20.5.txt
- N20.50.txt
- N20.51.txt
- N20.52.txt
- N20.53.txt
- N20.54.txt
- N20.55.txt
- N20.56.txt
- N20.57.txt
- N20.58.txt
- N20.59.txt
- N20.6.txt
- N20.60.txt
- N20.61.txt
- N20.62.txt
- N20.63.txt
- N20.64.txt
- N20.65.txt
- N20.66.txt
- N20.67.txt
- N20.68.txt
- N20.69.txt
- N20.7.txt
- N20.70.txt
- N20.71.txt
- N20.72.txt
- N20.73.txt
- N20.74.txt
- N20.75.txt
- N20.76.txt
- N20.77.txt
- N20.78.txt
- N20.79.txt
- N20.8.txt
- N20.80.txt
- N20.81.txt
- N20.82.txt
- N20.83.txt
- N20.84.txt
- N20.85.txt
- N20.86.txt
- N20.87.txt
- N20.88.txt
- N20.89.txt
- N20.9.txt
- N20.90.txt
- N20.91.txt
- N20.92.txt
- N20.93.txt
- N20.94.txt
- N20.95.txt
- N20.96.txt
- N20.97.txt
- N20.98.txt
- N20.99.txt
- N30.1.txt
- N30.10.txt
- N30.100.txt
- N30.11.txt
- N30.12.txt
- N30.13.txt
- N30.14.txt
- N30.15.txt
- N30.16.txt
- N30.17.txt
- N30.18.txt
- N30.19.txt
- N30.2.txt
- N30.20.txt
- N30.21.txt
- N30.22.txt
- N30.23.txt
- N30.24.txt
- N30.25.txt
- N30.26.txt
- N30.27.txt
- N30.28.txt
- N30.29.txt
- N30.3.txt
- N30.30.txt
- N30.31.txt
- N30.32.txt
- N30.33.txt
- N30.34.txt
- N30.35.txt
- N30.36.txt
- N30.37.txt
- N30.38.txt
- N30.39.txt
- N30.4.txt
- N30.40.txt
- N30.41.txt
- N30.42.txt
- N30.43.txt
- N30.44.txt
- N30.45.txt
- N30.46.txt
- N30.47.txt
- N30.48.txt
- N30.49.txt
- N30.5.txt
- N30.50.txt
- N30.51.txt
- N30.52.txt
- N30.53.txt
- N30.54.txt
- N30.55.txt
- N30.56.txt
- N30.57.txt
- N30.58.txt
- N30.59.txt
- N30.6.txt
- N30.60.txt
- N30.61.txt
- N30.62.txt
- N30.63.txt
- N30.64.txt
- N30.65.txt
- N30.66.txt
- N30.67.txt
- N30.68.txt
- N30.69.txt
- N30.7.txt
- N30.70.txt
- N30.71.txt
- N30.72.txt
- N30.73.txt
- N30.74.txt
- N30.75.txt
- N30.76.txt
- N30.77.txt
- N30.78.txt
- N30.79.txt
- N30.8.txt
- N30.80.txt
- N30.81.txt
- N30.82.txt
- N30.83.txt
- N30.84.txt
- N30.85.txt
- N30.86.txt
- N30.87.txt
- N30.88.txt
- N30.89.txt
- N30.9.txt
- N30.90.txt
- N30.91.txt
- N30.92.txt
- N30.93.txt
- N30.94.txt
- N30.95.txt
- N30.96.txt
- N30.97.txt
- N30.98.txt
- N30.99.txt
[truncated: 200 more entries]
