# Supplementary material for: Biomine: predicting links between biological entities using network models of heterogeneous databases
Source: BMC Bioinformatics. 2012 Jun 6;13:119. doi: 10.1186/1471-2105-13-119 (PMC3505483; doi:10.1186/1471-2105-13-119)
Supplement: Additional file 2 — Gene sets used in disease gene prediction experiments [file 1471-2105-13-119-S2.zip › N10.12.txt]

disease genes
EntrezGene:9627
MIM:191342
EntrezGene:6622
EntrezGene:120892
EntrezGene:11315

random genes
MIM:176261
EntrezGene:6712
EntrezGene:149233
EntrezGene:4726
EntrezGene:79621
