# Supplementary material for: Biomine: predicting links between biological entities using network models of heterogeneous databases
Source: BMC Bioinformatics. 2012 Jun 6;13:119. doi: 10.1186/1471-2105-13-119 (PMC3505483; doi:10.1186/1471-2105-13-119)
Supplement: Additional file 2 — Gene sets used in disease gene prediction experiments [file 1471-2105-13-119-S2.zip › N10.19.txt]

disease genes
EntrezGene:5605
EntrezGene:5781
EntrezGene:3845
EntrezGene:3265
MIM:162200

random genes
EntrezGene:9132
EntrezGene:367
MIM:102610
EntrezGene:1967
EntrezGene:6049
