# Supplementary material for: Biomine: predicting links between biological entities using network models of heterogeneous databases
Source: BMC Bioinformatics. 2012 Jun 6;13:119. doi: 10.1186/1471-2105-13-119 (PMC3505483; doi:10.1186/1471-2105-13-119)
Supplement: Additional file 2 — Gene sets used in disease gene prediction experiments [file 1471-2105-13-119-S2.zip › N10.2.txt]

disease genes
EntrezGene:64699
EntrezGene:51168
EntrezGene:9381
EntrezGene:153562
EntrezGene:65217

random genes
EntrezGene:60506
EntrezGene:55835
EntrezGene:64127
EntrezGene:3651
MIM:123680
