# Supplementary material for: Biomine: predicting links between biological entities using network models of heterogeneous databases
Source: BMC Bioinformatics. 2012 Jun 6;13:119. doi: 10.1186/1471-2105-13-119 (PMC3505483; doi:10.1186/1471-2105-13-119)
Supplement: Additional file 2 — Gene sets used in disease gene prediction experiments [file 1471-2105-13-119-S2.zip › N10.24.txt]

disease genes
EntrezGene:1643
EntrezGene:2071
MIM:278720
EntrezGene:2068
EntrezGene:2073

random genes
EntrezGene:4481
EntrezGene:51141
EntrezGene:51324
EntrezGene:7175
EntrezGene:1144
