# Supplementary material for: Biomine: predicting links between biological entities using network models of heterogeneous databases
Source: BMC Bioinformatics. 2012 Jun 6;13:119. doi: 10.1186/1471-2105-13-119 (PMC3505483; doi:10.1186/1471-2105-13-119)
Supplement: Additional file 2 — Gene sets used in disease gene prediction experiments [file 1471-2105-13-119-S2.zip › N10.26.txt]

disease genes
EntrezGene:26191
EntrezGene:1773
EntrezGene:7124
EntrezGene:2212
EntrezGene:1493

random genes
MIM:601498
EntrezGene:6908
EntrezGene:21
EntrezGene:7248
MIM:192090
