# Supplementary material for: Biomine: predicting links between biological entities using network models of heterogeneous databases
Source: BMC Bioinformatics. 2012 Jun 6;13:119. doi: 10.1186/1471-2105-13-119 (PMC3505483; doi:10.1186/1471-2105-13-119)
Supplement: Additional file 2 — Gene sets used in disease gene prediction experiments [file 1471-2105-13-119-S2.zip › N10.3.txt]

disease genes
MIM:188450
EntrezGene:7421
EntrezGene:57623
MIM:139200
EntrezGene:1493

random genes
EntrezGene:259236
EntrezGene:6103
EntrezGene:9927
EntrezGene:2700
EntrezGene:27429
