# Supplementary material for: Biomine: predicting links between biological entities using network models of heterogeneous databases
Source: BMC Bioinformatics. 2012 Jun 6;13:119. doi: 10.1186/1471-2105-13-119 (PMC3505483; doi:10.1186/1471-2105-13-119)
Supplement: Additional file 2 — Gene sets used in disease gene prediction experiments [file 1471-2105-13-119-S2.zip › N10.38.txt]

disease genes
MIM:188840
EntrezGene:7168
MIM:601253
EntrezGene:51422
MIM:160760

random genes
EntrezGene:79738
EntrezGene:335
EntrezGene:4771
EntrezGene:4601
EntrezGene:2067
