# Supplementary material for: Biomine: predicting links between biological entities using network models of heterogeneous databases
Source: BMC Bioinformatics. 2012 Jun 6;13:119. doi: 10.1186/1471-2105-13-119 (PMC3505483; doi:10.1186/1471-2105-13-119)
Supplement: Additional file 2 — Gene sets used in disease gene prediction experiments [file 1471-2105-13-119-S2.zip › N10.39.txt]

disease genes
MIM:123690
MIM:600929
EntrezGene:2703
EntrezGene:1427
MIM:123680

random genes
EntrezGene:83872
EntrezGene:8030
EntrezGene:79628
EntrezGene:3257
MIM:603796
