# Supplementary material for: Biomine: predicting links between biological entities using network models of heterogeneous databases
Source: BMC Bioinformatics. 2012 Jun 6;13:119. doi: 10.1186/1471-2105-13-119 (PMC3505483; doi:10.1186/1471-2105-13-119)
Supplement: Additional file 2 — Gene sets used in disease gene prediction experiments [file 1471-2105-13-119-S2.zip › N10.40.txt]

disease genes
EntrezGene:6391
EntrezGene:6390
MIM:162200
MIM:164761
EntrezGene:7428

random genes
MIM:600678
EntrezGene:1181
EntrezGene:494513
EntrezGene:26580
EntrezGene:56729
