# Supplementary material for: Biomine: predicting links between biological entities using network models of heterogeneous databases
Source: BMC Bioinformatics. 2012 Jun 6;13:119. doi: 10.1186/1471-2105-13-119 (PMC3505483; doi:10.1186/1471-2105-13-119)
Supplement: Additional file 2 — Gene sets used in disease gene prediction experiments [file 1471-2105-13-119-S2.zip › N10.41.txt]

disease genes
MIM:217000
EntrezGene:5654
EntrezGene:10516
EntrezGene:24
MIM:134370

random genes
EntrezGene:1738
EntrezGene:79147
EntrezGene:57679
EntrezGene:1144
EntrezGene:5582
