# Supplementary material for: Biomine: predicting links between biological entities using network models of heterogeneous databases
Source: BMC Bioinformatics. 2012 Jun 6;13:119. doi: 10.1186/1471-2105-13-119 (PMC3505483; doi:10.1186/1471-2105-13-119)
Supplement: Additional file 2 — Gene sets used in disease gene prediction experiments [file 1471-2105-13-119-S2.zip › N10.45.txt]

disease genes
MIM:608666
EntrezGene:10682
MIM:602859
EntrezGene:415
EntrezGene:8443

random genes
EntrezGene:8195
MIM:603796
EntrezGene:7466
EntrezGene:8929
EntrezGene:7764
