# Supplementary material for: Biomine: predicting links between biological entities using network models of heterogeneous databases
Source: BMC Bioinformatics. 2012 Jun 6;13:119. doi: 10.1186/1471-2105-13-119 (PMC3505483; doi:10.1186/1471-2105-13-119)
Supplement: Additional file 2 — Gene sets used in disease gene prediction experiments [file 1471-2105-13-119-S2.zip › N10.51.txt]

disease genes
EntrezGene:3549
EntrezGene:658
EntrezGene:3239
EntrezGene:8200
EntrezGene:4920

random genes
EntrezGene:27429
EntrezGene:5888
EntrezGene:6337
EntrezGene:5351
EntrezGene:6262
