# Supplementary material for: Biomine: predicting links between biological entities using network models of heterogeneous databases
Source: BMC Bioinformatics. 2012 Jun 6;13:119. doi: 10.1186/1471-2105-13-119 (PMC3505483; doi:10.1186/1471-2105-13-119)
Supplement: Additional file 2 — Gene sets used in disease gene prediction experiments [file 1471-2105-13-119-S2.zip › N10.55.txt]

disease genes
EntrezGene:8890
EntrezGene:1967
EntrezGene:8892
EntrezGene:8891
EntrezGene:8893

random genes
EntrezGene:3239
EntrezGene:84126
EntrezGene:375298
EntrezGene:6390
EntrezGene:56652
