# Supplementary material for: Biomine: predicting links between biological entities using network models of heterogeneous databases
Source: BMC Bioinformatics. 2012 Jun 6;13:119. doi: 10.1186/1471-2105-13-119 (PMC3505483; doi:10.1186/1471-2105-13-119)
Supplement: Additional file 2 — Gene sets used in disease gene prediction experiments [file 1471-2105-13-119-S2.zip › N10.56.txt]

disease genes
EntrezGene:2055
EntrezGene:54982
EntrezGene:5538
EntrezGene:1509
EntrezGene:1201

random genes
EntrezGene:582
EntrezGene:8892
EntrezGene:54806
EntrezGene:10128
MIM:102610
