# Supplementary material for: Biomine: predicting links between biological entities using network models of heterogeneous databases
Source: BMC Bioinformatics. 2012 Jun 6;13:119. doi: 10.1186/1471-2105-13-119 (PMC3505483; doi:10.1186/1471-2105-13-119)
Supplement: Additional file 2 — Gene sets used in disease gene prediction experiments [file 1471-2105-13-119-S2.zip › N10.58.txt]

disease genes
EntrezGene:5582
EntrezGene:6315
EntrezGene:6908
EntrezGene:5521
EntrezGene:6310

random genes
EntrezGene:1861
EntrezGene:9499
EntrezGene:51422
EntrezGene:2706
EntrezGene:3123
