# Supplementary material for: Biomine: predicting links between biological entities using network models of heterogeneous databases
Source: BMC Bioinformatics. 2012 Jun 6;13:119. doi: 10.1186/1471-2105-13-119 (PMC3505483; doi:10.1186/1471-2105-13-119)
Supplement: Additional file 2 — Gene sets used in disease gene prediction experiments [file 1471-2105-13-119-S2.zip › N10.60.txt]

disease genes
EntrezGene:3105
MIM:158105
EntrezGene:7421
MIM:154545
EntrezGene:6556

random genes
EntrezGene:30062
EntrezGene:6890
EntrezGene:5354
EntrezGene:128178
EntrezGene:2735
