# Supplementary material for: Biomine: predicting links between biological entities using network models of heterogeneous databases
Source: BMC Bioinformatics. 2012 Jun 6;13:119. doi: 10.1186/1471-2105-13-119 (PMC3505483; doi:10.1186/1471-2105-13-119)
Supplement: Additional file 2 — Gene sets used in disease gene prediction experiments [file 1471-2105-13-119-S2.zip › N10.62.txt]

disease genes
MIM:608666
MIM:602136
MIM:602859
MIM:601789
EntrezGene:5830

random genes
MIM:109690
EntrezGene:7374
EntrezGene:11232
EntrezGene:9839
EntrezGene:129880
