# Supplementary material for: Biomine: predicting links between biological entities using network models of heterogeneous databases
Source: BMC Bioinformatics. 2012 Jun 6;13:119. doi: 10.1186/1471-2105-13-119 (PMC3505483; doi:10.1186/1471-2105-13-119)
Supplement: Additional file 2 — Gene sets used in disease gene prediction experiments [file 1471-2105-13-119-S2.zip › N10.65.txt]

disease genes
EntrezGene:1499
EntrezGene:51684
MIM:600185
EntrezGene:8643
EntrezGene:1755

random genes
EntrezGene:1471
EntrezGene:8929
EntrezGene:1073
EntrezGene:21
EntrezGene:6323
