# Supplementary material for: Biomine: predicting links between biological entities using network models of heterogeneous databases
Source: BMC Bioinformatics. 2012 Jun 6;13:119. doi: 10.1186/1471-2105-13-119 (PMC3505483; doi:10.1186/1471-2105-13-119)
Supplement: Additional file 2 — Gene sets used in disease gene prediction experiments [file 1471-2105-13-119-S2.zip › N10.66.txt]

disease genes
EntrezGene:1829
EntrezGene:7043
EntrezGene:6262
EntrezGene:1824
MIM:125647

random genes
EntrezGene:3105
EntrezGene:2261
MIM:192090
EntrezGene:8891
EntrezGene:1509
