# Supplementary material for: Biomine: predicting links between biological entities using network models of heterogeneous databases
Source: BMC Bioinformatics. 2012 Jun 6;13:119. doi: 10.1186/1471-2105-13-119 (PMC3505483; doi:10.1186/1471-2105-13-119)
Supplement: Additional file 2 — Gene sets used in disease gene prediction experiments [file 1471-2105-13-119-S2.zip › N10.69.txt]

disease genes
MIM:188840
EntrezGene:1756
EntrezGene:6901
EntrezGene:1674
EntrezGene:6444

random genes
EntrezGene:6041
EntrezGene:538
EntrezGene:6440
EntrezGene:129880
EntrezGene:1030
