# Supplementary material for: Biomine: predicting links between biological entities using network models of heterogeneous databases
Source: BMC Bioinformatics. 2012 Jun 6;13:119. doi: 10.1186/1471-2105-13-119 (PMC3505483; doi:10.1186/1471-2105-13-119)
Supplement: Additional file 2 — Gene sets used in disease gene prediction experiments [file 1471-2105-13-119-S2.zip › N10.7.txt]

disease genes
EntrezGene:2554
EntrezGene:2563
EntrezGene:114327
MIM:601949
EntrezGene:1181

random genes
EntrezGene:10594
EntrezGene:57679
EntrezGene:2779
MIM:602225
EntrezGene:8322
