# Supplementary material for: Biomine: predicting links between biological entities using network models of heterogeneous databases
Source: BMC Bioinformatics. 2012 Jun 6;13:119. doi: 10.1186/1471-2105-13-119 (PMC3505483; doi:10.1186/1471-2105-13-119)
Supplement: Additional file 2 — Gene sets used in disease gene prediction experiments [file 1471-2105-13-119-S2.zip › N10.71.txt]

disease genes
EntrezGene:4723
EntrezGene:5160
EntrezGene:4719
EntrezGene:1352
EntrezGene:4724

random genes
EntrezGene:79648
EntrezGene:117531
EntrezGene:1738
MIM:163729
EntrezGene:3078
