# Supplementary material for: Biomine: predicting links between biological entities using network models of heterogeneous databases
Source: BMC Bioinformatics. 2012 Jun 6;13:119. doi: 10.1186/1471-2105-13-119 (PMC3505483; doi:10.1186/1471-2105-13-119)
Supplement: Additional file 2 — Gene sets used in disease gene prediction experiments [file 1471-2105-13-119-S2.zip › N10.72.txt]

disease genes
EntrezGene:6583
EntrezGene:64127
EntrezGene:9231
EntrezGene:6584
EntrezGene:4584

random genes
EntrezGene:9126
EntrezGene:6439
MIM:217000
EntrezGene:8379
EntrezGene:5994
