# Supplementary material for: Biomine: predicting links between biological entities using network models of heterogeneous databases
Source: BMC Bioinformatics. 2012 Jun 6;13:119. doi: 10.1186/1471-2105-13-119 (PMC3505483; doi:10.1186/1471-2105-13-119)
Supplement: Additional file 2 — Gene sets used in disease gene prediction experiments [file 1471-2105-13-119-S2.zip › N10.77.txt]

disease genes
EntrezGene:7879
EntrezGene:8898
EntrezGene:23095
EntrezGene:3315
EntrezGene:1785

random genes
MIM:173110
MIM:107730
EntrezGene:762
EntrezGene:4633
EntrezGene:8724
