# Supplementary material for: Biomine: predicting links between biological entities using network models of heterogeneous databases
Source: BMC Bioinformatics. 2012 Jun 6;13:119. doi: 10.1186/1471-2105-13-119 (PMC3505483; doi:10.1186/1471-2105-13-119)
Supplement: Additional file 2 — Gene sets used in disease gene prediction experiments [file 1471-2105-13-119-S2.zip › N10.9.txt]

disease genes
EntrezGene:9940
EntrezGene:1630
EntrezGene:50514
EntrezGene:11178
EntrezGene:1029

random genes
EntrezGene:1756
EntrezGene:3078
EntrezGene:79140
EntrezGene:6442
EntrezGene:51168
