# Supplementary material for: Biomine: predicting links between biological entities using network models of heterogeneous databases
Source: BMC Bioinformatics. 2012 Jun 6;13:119. doi: 10.1186/1471-2105-13-119 (PMC3505483; doi:10.1186/1471-2105-13-119)
Supplement: Additional file 2 — Gene sets used in disease gene prediction experiments [file 1471-2105-13-119-S2.zip › N10.92.txt]

disease genes
EntrezGene:60506
EntrezGene:57010
MIM:180380
MIM:180072
EntrezGene:2779

random genes
MIM:182870
EntrezGene:3000
EntrezGene:5314
EntrezGene:4646
EntrezGene:977
