# Supplementary material for: Biomine: predicting links between biological entities using network models of heterogeneous databases
Source: BMC Bioinformatics. 2012 Jun 6;13:119. doi: 10.1186/1471-2105-13-119 (PMC3505483; doi:10.1186/1471-2105-13-119)
Supplement: Additional file 2 — Gene sets used in disease gene prediction experiments [file 1471-2105-13-119-S2.zip › N10.95.txt]

disease genes
EntrezGene:3651
EntrezGene:8462
EntrezGene:6928
EntrezGene:6833
EntrezGene:4760

random genes
EntrezGene:1629
EntrezGene:10060
MIM:164790
MIM:604489
MIM:147545
