# Supplementary material for: Biomine: predicting links between biological entities using network models of heterogeneous databases
Source: BMC Bioinformatics. 2012 Jun 6;13:119. doi: 10.1186/1471-2105-13-119 (PMC3505483; doi:10.1186/1471-2105-13-119)
Supplement: Additional file 2 — Gene sets used in disease gene prediction experiments [file 1471-2105-13-119-S2.zip › N10.99.txt]

disease genes
EntrezGene:6583
EntrezGene:26191
EntrezGene:4795
EntrezGene:861
EntrezGene:4261

random genes
EntrezGene:6392
EntrezGene:6443
EntrezGene:80208
EntrezGene:51592
EntrezGene:11232
