# Supplementary material for: Biomine: predicting links between biological entities using network models of heterogeneous databases
Source: BMC Bioinformatics. 2012 Jun 6;13:119. doi: 10.1186/1471-2105-13-119 (PMC3505483; doi:10.1186/1471-2105-13-119)
Supplement: Additional file 2 — Gene sets used in disease gene prediction experiments [file 1471-2105-13-119-S2.zip › N20.10.txt]

disease genes
EntrezGene:7873
EntrezGene:3845
EntrezGene:4089
EntrezGene:1029
EntrezGene:7157

random genes
EntrezGene:64699
EntrezGene:3732
MIM:139340
EntrezGene:5429
EntrezGene:8892
EntrezGene:9479
EntrezGene:2779
EntrezGene:26580
EntrezGene:7148
EntrezGene:3078
EntrezGene:2175
EntrezGene:9126
EntrezGene:6340
EntrezGene:129880
EntrezGene:5582
