# Supplementary material for: Biomine: predicting links between biological entities using network models of heterogeneous databases
Source: BMC Bioinformatics. 2012 Jun 6;13:119. doi: 10.1186/1471-2105-13-119 (PMC3505483; doi:10.1186/1471-2105-13-119)
Supplement: Additional file 2 — Gene sets used in disease gene prediction experiments [file 1471-2105-13-119-S2.zip › N20.100.txt]

disease genes
EntrezGene:6391
EntrezGene:6390
MIM:162200
MIM:164761
EntrezGene:7428

random genes
EntrezGene:55755
EntrezGene:259236
EntrezGene:3459
EntrezGene:7148
EntrezGene:585
EntrezGene:1073
EntrezGene:6389
EntrezGene:8890
MIM:164160
EntrezGene:7036
EntrezGene:29997
MIM:139340
EntrezGene:57010
EntrezGene:9126
EntrezGene:84343
