# Supplementary material for: Biomine: predicting links between biological entities using network models of heterogeneous databases
Source: BMC Bioinformatics. 2012 Jun 6;13:119. doi: 10.1186/1471-2105-13-119 (PMC3505483; doi:10.1186/1471-2105-13-119)
Supplement: Additional file 2 — Gene sets used in disease gene prediction experiments [file 1471-2105-13-119-S2.zip › N20.11.txt]

disease genes
EntrezGene:7170
EntrezGene:7138
EntrezGene:4703
MIM:102610
EntrezGene:1073

random genes
EntrezGene:8890
EntrezGene:3655
EntrezGene:11285
EntrezGene:53904
EntrezGene:481
EntrezGene:4287
EntrezGene:3848
MIM:603796
MIM:217000
EntrezGene:388552
EntrezGene:429
EntrezGene:6337
EntrezGene:84126
EntrezGene:9516
EntrezGene:4771
