# Supplementary material for: Biomine: predicting links between biological entities using network models of heterogeneous databases
Source: BMC Bioinformatics. 2012 Jun 6;13:119. doi: 10.1186/1471-2105-13-119 (PMC3505483; doi:10.1186/1471-2105-13-119)
Supplement: Additional file 2 — Gene sets used in disease gene prediction experiments [file 1471-2105-13-119-S2.zip › N20.12.txt]

disease genes
EntrezGene:1643
EntrezGene:2071
MIM:278720
EntrezGene:2068
EntrezGene:2073

random genes
EntrezGene:3508
EntrezGene:8540
EntrezGene:8892
EntrezGene:8929
MIM:600555
EntrezGene:8490
MIM:227645
EntrezGene:1144
EntrezGene:91147
EntrezGene:494513
MIM:600929
EntrezGene:6338
EntrezGene:658
MIM:152427
EntrezGene:5318
