# Supplementary material for: Biomine: predicting links between biological entities using network models of heterogeneous databases
Source: BMC Bioinformatics. 2012 Jun 6;13:119. doi: 10.1186/1471-2105-13-119 (PMC3505483; doi:10.1186/1471-2105-13-119)
Supplement: Additional file 2 — Gene sets used in disease gene prediction experiments [file 1471-2105-13-119-S2.zip › N20.13.txt]

disease genes
EntrezGene:26191
EntrezGene:1773
EntrezGene:7124
EntrezGene:2212
EntrezGene:1493

random genes
EntrezGene:3955
MIM:180200
EntrezGene:8243
EntrezGene:3909
EntrezGene:57817
EntrezGene:8910
MIM:600678
EntrezGene:3508
MIM:123680
EntrezGene:5077
EntrezGene:1828
EntrezGene:51738
EntrezGene:1299
EntrezGene:5913
EntrezGene:6934
