# Supplementary material for: Biomine: predicting links between biological entities using network models of heterogeneous databases
Source: BMC Bioinformatics. 2012 Jun 6;13:119. doi: 10.1186/1471-2105-13-119 (PMC3505483; doi:10.1186/1471-2105-13-119)
Supplement: Additional file 2 — Gene sets used in disease gene prediction experiments [file 1471-2105-13-119-S2.zip › N20.14.txt]

disease genes
EntrezGene:4723
EntrezGene:4719
EntrezGene:91942
EntrezGene:4729
EntrezGene:4724

random genes
EntrezGene:8030
EntrezGene:2175
EntrezGene:4436
EntrezGene:9499
EntrezGene:3593
EntrezGene:27241
EntrezGene:11078
EntrezGene:7138
MIM:601949
EntrezGene:6469
EntrezGene:1427
EntrezGene:1261
EntrezGene:8893
EntrezGene:2779
EntrezGene:3643
