# Supplementary material for: Biomine: predicting links between biological entities using network models of heterogeneous databases
Source: BMC Bioinformatics. 2012 Jun 6;13:119. doi: 10.1186/1471-2105-13-119 (PMC3505483; doi:10.1186/1471-2105-13-119)
Supplement: Additional file 2 — Gene sets used in disease gene prediction experiments [file 1471-2105-13-119-S2.zip › N20.15.txt]

disease genes
EntrezGene:27030
EntrezGene:4436
MIM:600259
MIM:600258
MIM:600678

random genes
MIM:120140
EntrezGene:375298
EntrezGene:1577
EntrezGene:5351
EntrezGene:494513
EntrezGene:6445
EntrezGene:84343
EntrezGene:3655
EntrezGene:80208
MIM:176261
EntrezGene:79738
MIM:123690
EntrezGene:6712
EntrezGene:84126
EntrezGene:1861
