# Supplementary material for: Biomine: predicting links between biological entities using network models of heterogeneous databases
Source: BMC Bioinformatics. 2012 Jun 6;13:119. doi: 10.1186/1471-2105-13-119 (PMC3505483; doi:10.1186/1471-2105-13-119)
Supplement: Additional file 2 — Gene sets used in disease gene prediction experiments [file 1471-2105-13-119-S2.zip › N20.16.txt]

disease genes
EntrezGene:6583
EntrezGene:64127
EntrezGene:9231
EntrezGene:6584
EntrezGene:4584

random genes
EntrezGene:5573
EntrezGene:415
EntrezGene:2261
EntrezGene:6657
EntrezGene:57379
EntrezGene:10585
EntrezGene:1991
EntrezGene:5339
EntrezGene:64072
MIM:139340
EntrezGene:29998
EntrezGene:23569
EntrezGene:3643
EntrezGene:1959
EntrezGene:1773
