# Supplementary material for: Biomine: predicting links between biological entities using network models of heterogeneous databases
Source: BMC Bioinformatics. 2012 Jun 6;13:119. doi: 10.1186/1471-2105-13-119 (PMC3505483; doi:10.1186/1471-2105-13-119)
Supplement: Additional file 2 — Gene sets used in disease gene prediction experiments [file 1471-2105-13-119-S2.zip › N20.17.txt]

disease genes
EntrezGene:5167
EntrezGene:51738
EntrezGene:5443
EntrezGene:4160
MIM:164160

random genes
EntrezGene:5459
EntrezGene:1308
EntrezGene:1203
EntrezGene:5770
EntrezGene:593
EntrezGene:10585
EntrezGene:4601
EntrezGene:9217
EntrezGene:118
EntrezGene:60506
EntrezGene:8892
EntrezGene:134430
EntrezGene:5959
EntrezGene:28962
EntrezGene:2108
