# Supplementary material for: Biomine: predicting links between biological entities using network models of heterogeneous databases
Source: BMC Bioinformatics. 2012 Jun 6;13:119. doi: 10.1186/1471-2105-13-119 (PMC3505483; doi:10.1186/1471-2105-13-119)
Supplement: Additional file 2 — Gene sets used in disease gene prediction experiments [file 1471-2105-13-119-S2.zip › N20.18.txt]

disease genes
EntrezGene:11132
EntrezGene:3767
EntrezGene:6514
MIM:147545
MIM:151670

random genes
EntrezGene:56729
EntrezGene:8625
MIM:154545
MIM:603796
EntrezGene:51741
EntrezGene:8546
EntrezGene:1290
EntrezGene:1756
MIM:278720
EntrezGene:2067
EntrezGene:51324
EntrezGene:10585
EntrezGene:658
EntrezGene:3594
EntrezGene:5468
