# Supplementary material for: Biomine: predicting links between biological entities using network models of heterogeneous databases
Source: BMC Bioinformatics. 2012 Jun 6;13:119. doi: 10.1186/1471-2105-13-119 (PMC3505483; doi:10.1186/1471-2105-13-119)
Supplement: Additional file 2 — Gene sets used in disease gene prediction experiments [file 1471-2105-13-119-S2.zip › N20.19.txt]

disease genes
MIM:188840
EntrezGene:7168
MIM:601253
EntrezGene:51422
MIM:160760

random genes
EntrezGene:4646
EntrezGene:5573
EntrezGene:6391
MIM:123580
MIM:103220
EntrezGene:8701
EntrezGene:25836
EntrezGene:84126
EntrezGene:1200
EntrezGene:287
EntrezGene:57716
EntrezGene:29997
EntrezGene:762
EntrezGene:5551
EntrezGene:429
