# Supplementary material for: Biomine: predicting links between biological entities using network models of heterogeneous databases
Source: BMC Bioinformatics. 2012 Jun 6;13:119. doi: 10.1186/1471-2105-13-119 (PMC3505483; doi:10.1186/1471-2105-13-119)
Supplement: Additional file 2 — Gene sets used in disease gene prediction experiments [file 1471-2105-13-119-S2.zip › N20.2.txt]

disease genes
MIM:608666
MIM:602136
MIM:602859
MIM:601789
EntrezGene:5830

random genes
EntrezGene:3949
MIM:600901
EntrezGene:2735
EntrezGene:7879
EntrezGene:5538
EntrezGene:8048
EntrezGene:1144
EntrezGene:1281
EntrezGene:55835
EntrezGene:3105
EntrezGene:11315
EntrezGene:10682
EntrezGene:4287
EntrezGene:23111
EntrezGene:494513
