# Supplementary material for: Biomine: predicting links between biological entities using network models of heterogeneous databases
Source: BMC Bioinformatics. 2012 Jun 6;13:119. doi: 10.1186/1471-2105-13-119 (PMC3505483; doi:10.1186/1471-2105-13-119)
Supplement: Additional file 2 — Gene sets used in disease gene prediction experiments [file 1471-2105-13-119-S2.zip › N20.20.txt]

disease genes
MIM:608666
MIM:602136
MIM:170993
MIM:601757
EntrezGene:5264

random genes
EntrezGene:27429
EntrezGene:5888
EntrezGene:6337
EntrezGene:5351
EntrezGene:6262
MIM:602669
EntrezGene:3052
MIM:601758
EntrezGene:1299
EntrezGene:11155
EntrezGene:5630
MIM:601789
EntrezGene:6401
MIM:120140
EntrezGene:3078
