# Supplementary material for: Biomine: predicting links between biological entities using network models of heterogeneous databases
Source: BMC Bioinformatics. 2012 Jun 6;13:119. doi: 10.1186/1471-2105-13-119 (PMC3505483; doi:10.1186/1471-2105-13-119)
Supplement: Additional file 2 — Gene sets used in disease gene prediction experiments [file 1471-2105-13-119-S2.zip › N20.21.txt]

disease genes
EntrezGene:3918
EntrezGene:3655
EntrezGene:3914
EntrezGene:3691
EntrezGene:3861

random genes
EntrezGene:11315
MIM:134370
EntrezGene:23092
EntrezGene:4148
EntrezGene:5122
EntrezGene:7140
MIM:182870
EntrezGene:429
EntrezGene:6890
EntrezGene:5077
EntrezGene:7168
EntrezGene:64218
EntrezGene:8643
EntrezGene:7148
MIM:603796
