# Supplementary material for: Biomine: predicting links between biological entities using network models of heterogeneous databases
Source: BMC Bioinformatics. 2012 Jun 6;13:119. doi: 10.1186/1471-2105-13-119 (PMC3505483; doi:10.1186/1471-2105-13-119)
Supplement: Additional file 2 — Gene sets used in disease gene prediction experiments [file 1471-2105-13-119-S2.zip › N20.23.txt]

disease genes
EntrezGene:7148
EntrezGene:11285
EntrezGene:1289
MIM:120150
EntrezGene:9509

random genes
EntrezGene:91147
EntrezGene:8493
EntrezGene:222662
EntrezGene:10008
EntrezGene:9211
EntrezGene:1861
EntrezGene:30062
MIM:164160
EntrezGene:9479
EntrezGene:23095
EntrezGene:1301
EntrezGene:89781
EntrezGene:5873
MIM:600901
EntrezGene:85366
