# Supplementary material for: Biomine: predicting links between biological entities using network models of heterogeneous databases
Source: BMC Bioinformatics. 2012 Jun 6;13:119. doi: 10.1186/1471-2105-13-119 (PMC3505483; doi:10.1186/1471-2105-13-119)
Supplement: Additional file 2 — Gene sets used in disease gene prediction experiments [file 1471-2105-13-119-S2.zip › N20.24.txt]

disease genes
EntrezGene:3614
MIM:180069
EntrezGene:25794
EntrezGene:768206
EntrezGene:375298

random genes
EntrezGene:9129
EntrezGene:6310
EntrezGene:6514
EntrezGene:3691
EntrezGene:1643
MIM:608111
EntrezGene:9132
EntrezGene:8419
EntrezGene:2566
EntrezGene:7136
EntrezGene:5205
EntrezGene:6647
EntrezGene:583
EntrezGene:3239
MIM:603967
