# Supplementary material for: Biomine: predicting links between biological entities using network models of heterogeneous databases
Source: BMC Bioinformatics. 2012 Jun 6;13:119. doi: 10.1186/1471-2105-13-119 (PMC3505483; doi:10.1186/1471-2105-13-119)
Supplement: Additional file 2 — Gene sets used in disease gene prediction experiments [file 1471-2105-13-119-S2.zip › N20.25.txt]

disease genes
MIM:188840
EntrezGene:1756
EntrezGene:6901
EntrezGene:1674
EntrezGene:6444

random genes
EntrezGene:81846
EntrezGene:79140
EntrezGene:1829
EntrezGene:9217
EntrezGene:5573
EntrezGene:8643
EntrezGene:9509
EntrezGene:8929
EntrezGene:287
EntrezGene:7124
EntrezGene:3655
EntrezGene:6401
EntrezGene:6310
EntrezGene:148738
EntrezGene:4771
