# Supplementary material for: Biomine: predicting links between biological entities using network models of heterogeneous databases
Source: BMC Bioinformatics. 2012 Jun 6;13:119. doi: 10.1186/1471-2105-13-119 (PMC3505483; doi:10.1186/1471-2105-13-119)
Supplement: Additional file 2 — Gene sets used in disease gene prediction experiments [file 1471-2105-13-119-S2.zip › N20.26.txt]

disease genes
EntrezGene:5781
EntrezGene:3845
MIM:162200
MIM:164790
EntrezGene:23092

random genes
EntrezGene:10594
EntrezGene:57679
EntrezGene:2779
MIM:602225
EntrezGene:8322
EntrezGene:1813
EntrezGene:10446
EntrezGene:3239
MIM:610362
EntrezGene:5376
EntrezGene:2175
EntrezGene:6310
EntrezGene:201294
EntrezGene:4720
EntrezGene:6401
