# Supplementary material for: Biomine: predicting links between biological entities using network models of heterogeneous databases
Source: BMC Bioinformatics. 2012 Jun 6;13:119. doi: 10.1186/1471-2105-13-119 (PMC3505483; doi:10.1186/1471-2105-13-119)
Supplement: Additional file 2 — Gene sets used in disease gene prediction experiments [file 1471-2105-13-119-S2.zip › N20.29.txt]

disease genes
EntrezGene:8031
EntrezGene:7170
EntrezGene:7175
EntrezGene:51592
EntrezGene:4914

random genes
EntrezGene:1756
MIM:107730
EntrezGene:10446
EntrezGene:185
EntrezGene:1144
MIM:278720
EntrezGene:5172
EntrezGene:629
EntrezGene:7879
EntrezGene:1281
EntrezGene:8820
MIM:151670
EntrezGene:51422
EntrezGene:4584
EntrezGene:9940
