# Supplementary material for: Biomine: predicting links between biological entities using network models of heterogeneous databases
Source: BMC Bioinformatics. 2012 Jun 6;13:119. doi: 10.1186/1471-2105-13-119 (PMC3505483; doi:10.1186/1471-2105-13-119)
Supplement: Additional file 2 — Gene sets used in disease gene prediction experiments [file 1471-2105-13-119-S2.zip › N20.30.txt]

disease genes
EntrezGene:51062
EntrezGene:51324
EntrezGene:80208
EntrezGene:23111
EntrezGene:6683

random genes
EntrezGene:6622
EntrezGene:593
EntrezGene:25836
EntrezGene:4584
EntrezGene:7879
EntrezGene:7133
EntrezGene:1261
EntrezGene:1281
EntrezGene:1134
EntrezGene:27019
EntrezGene:7428
EntrezGene:4634
EntrezGene:6663
MIM:227646
EntrezGene:7050
