# Supplementary material for: Biomine: predicting links between biological entities using network models of heterogeneous databases
Source: BMC Bioinformatics. 2012 Jun 6;13:119. doi: 10.1186/1471-2105-13-119 (PMC3505483; doi:10.1186/1471-2105-13-119)
Supplement: Additional file 2 — Gene sets used in disease gene prediction experiments [file 1471-2105-13-119-S2.zip › N20.33.txt]

disease genes
MIM:600555
EntrezGene:3593
EntrezGene:3594
EntrezGene:3460
EntrezGene:8517

random genes
EntrezGene:10535
EntrezGene:2706
EntrezGene:6337
EntrezGene:29998
EntrezGene:1767
MIM:154545
EntrezGene:8031
EntrezGene:10008
EntrezGene:8643
EntrezGene:6591
EntrezGene:429
EntrezGene:4436
EntrezGene:7284
EntrezGene:6445
EntrezGene:1301
