# Supplementary material for: Biomine: predicting links between biological entities using network models of heterogeneous databases
Source: BMC Bioinformatics. 2012 Jun 6;13:119. doi: 10.1186/1471-2105-13-119 (PMC3505483; doi:10.1186/1471-2105-13-119)
Supplement: Additional file 2 — Gene sets used in disease gene prediction experiments [file 1471-2105-13-119-S2.zip › N20.34.txt]

disease genes
MIM:608666
MIM:602136
MIM:602859
MIM:601789
EntrezGene:5830

random genes
MIM:192090
EntrezGene:3651
EntrezGene:6622
EntrezGene:5205
EntrezGene:8195
EntrezGene:2677
EntrezGene:8910
EntrezGene:9927
EntrezGene:3033
EntrezGene:4920
EntrezGene:242
MIM:180200
EntrezGene:1471
EntrezGene:1200
EntrezGene:7133
