# Supplementary material for: Biomine: predicting links between biological entities using network models of heterogeneous databases
Source: BMC Bioinformatics. 2012 Jun 6;13:119. doi: 10.1186/1471-2105-13-119 (PMC3505483; doi:10.1186/1471-2105-13-119)
Supplement: Additional file 2 — Gene sets used in disease gene prediction experiments [file 1471-2105-13-119-S2.zip › N20.35.txt]

disease genes
EntrezGene:2735
EntrezGene:7248
EntrezGene:4771
EntrezGene:8089
EntrezGene:1029

random genes
EntrezGene:5888
MIM:602669
EntrezGene:4795
EntrezGene:6647
EntrezGene:1834
EntrezGene:4990
EntrezGene:8910
EntrezGene:54332
EntrezGene:3955
EntrezGene:4621
EntrezGene:6103
EntrezGene:1630
EntrezGene:2035
EntrezGene:64127
EntrezGene:11132
