# Supplementary material for: Biomine: predicting links between biological entities using network models of heterogeneous databases
Source: BMC Bioinformatics. 2012 Jun 6;13:119. doi: 10.1186/1471-2105-13-119 (PMC3505483; doi:10.1186/1471-2105-13-119)
Supplement: Additional file 2 — Gene sets used in disease gene prediction experiments [file 1471-2105-13-119-S2.zip › N20.37.txt]

disease genes
EntrezGene:3549
EntrezGene:658
EntrezGene:3239
EntrezGene:8200
EntrezGene:4920

random genes
EntrezGene:9839
EntrezGene:80208
EntrezGene:1201
EntrezGene:5314
EntrezGene:1352
EntrezGene:3105
EntrezGene:8647
EntrezGene:3852
EntrezGene:582
EntrezGene:2820
EntrezGene:6439
EntrezGene:287
EntrezGene:10878
EntrezGene:29998
EntrezGene:5122
