# Supplementary material for: Biomine: predicting links between biological entities using network models of heterogeneous databases
Source: BMC Bioinformatics. 2012 Jun 6;13:119. doi: 10.1186/1471-2105-13-119 (PMC3505483; doi:10.1186/1471-2105-13-119)
Supplement: Additional file 2 — Gene sets used in disease gene prediction experiments [file 1471-2105-13-119-S2.zip › N20.39.txt]

disease genes
EntrezGene:1829
EntrezGene:7043
EntrezGene:6262
EntrezGene:1824
MIM:125647

random genes
EntrezGene:149233
EntrezGene:5351
MIM:102610
EntrezGene:3909
MIM:151670
EntrezGene:4481
EntrezGene:1738
EntrezGene:1674
EntrezGene:79621
EntrezGene:5308
EntrezGene:1301
EntrezGene:629
EntrezGene:3643
EntrezGene:6389
EntrezGene:11078
