# Supplementary material for: Biomine: predicting links between biological entities using network models of heterogeneous databases
Source: BMC Bioinformatics. 2012 Jun 6;13:119. doi: 10.1186/1471-2105-13-119 (PMC3505483; doi:10.1186/1471-2105-13-119)
Supplement: Additional file 2 — Gene sets used in disease gene prediction experiments [file 1471-2105-13-119-S2.zip › N20.4.txt]

disease genes
EntrezGene:1643
EntrezGene:2071
MIM:278720
EntrezGene:2068
EntrezGene:2073

random genes
EntrezGene:6337
EntrezGene:10060
EntrezGene:1281
EntrezGene:594
MIM:109270
EntrezGene:29997
MIM:227645
EntrezGene:7051
EntrezGene:145873
MIM:106150
EntrezGene:54714
EntrezGene:10312
MIM:603164
EntrezGene:778
EntrezGene:51741
