# Supplementary material for: Biomine: predicting links between biological entities using network models of heterogeneous databases
Source: BMC Bioinformatics. 2012 Jun 6;13:119. doi: 10.1186/1471-2105-13-119 (PMC3505483; doi:10.1186/1471-2105-13-119)
Supplement: Additional file 2 — Gene sets used in disease gene prediction experiments [file 1471-2105-13-119-S2.zip › N20.40.txt]

disease genes
EntrezGene:2554
EntrezGene:2563
EntrezGene:114327
MIM:601949
EntrezGene:1181

random genes
MIM:227646
MIM:603164
EntrezGene:5243
EntrezGene:779
MIM:103220
EntrezGene:4703
EntrezGene:338917
MIM:139200
EntrezGene:861
EntrezGene:1690
EntrezGene:3955
EntrezGene:11155
MIM:123580
EntrezGene:1186
MIM:182870
