# Supplementary material for: Biomine: predicting links between biological entities using network models of heterogeneous databases
Source: BMC Bioinformatics. 2012 Jun 6;13:119. doi: 10.1186/1471-2105-13-119 (PMC3505483; doi:10.1186/1471-2105-13-119)
Supplement: Additional file 2 — Gene sets used in disease gene prediction experiments [file 1471-2105-13-119-S2.zip › N20.41.txt]

disease genes
MIM:217000
EntrezGene:5654
EntrezGene:10516
EntrezGene:24
MIM:134370

random genes
EntrezGene:8030
EntrezGene:5172
EntrezGene:7050
EntrezGene:6584
EntrezGene:85366
EntrezGene:30061
EntrezGene:9940
MIM:154050
EntrezGene:6310
EntrezGene:1316
EntrezGene:3033
EntrezGene:11285
EntrezGene:79628
MIM:601313
EntrezGene:4436
