# Supplementary material for: Biomine: predicting links between biological entities using network models of heterogeneous databases
Source: BMC Bioinformatics. 2012 Jun 6;13:119. doi: 10.1186/1471-2105-13-119 (PMC3505483; doi:10.1186/1471-2105-13-119)
Supplement: Additional file 2 — Gene sets used in disease gene prediction experiments [file 1471-2105-13-119-S2.zip › N20.42.txt]

disease genes
MIM:163729
EntrezGene:185
EntrezGene:5740
EntrezGene:7133
EntrezGene:8490

random genes
EntrezGene:4634
MIM:603467
EntrezGene:51741
MIM:109690
EntrezGene:29997
EntrezGene:3852
EntrezGene:10683
MIM:278720
EntrezGene:538
EntrezGene:146183
EntrezGene:9821
EntrezGene:79803
EntrezGene:57716
EntrezGene:6556
EntrezGene:6324
