# Supplementary material for: Biomine: predicting links between biological entities using network models of heterogeneous databases
Source: BMC Bioinformatics. 2012 Jun 6;13:119. doi: 10.1186/1471-2105-13-119 (PMC3505483; doi:10.1186/1471-2105-13-119)
Supplement: Additional file 2 — Gene sets used in disease gene prediction experiments [file 1471-2105-13-119-S2.zip › N20.43.txt]

disease genes
EntrezGene:9627
MIM:191342
EntrezGene:6622
EntrezGene:120892
EntrezGene:11315

random genes
EntrezGene:7168
EntrezGene:6315
EntrezGene:9211
EntrezGene:1289
EntrezGene:51738
MIM:123580
EntrezGene:79803
EntrezGene:1896
EntrezGene:6041
EntrezGene:4089
EntrezGene:2109
MIM:158105
EntrezGene:2212
EntrezGene:85476
EntrezGene:8643
