# Supplementary material for: Biomine: predicting links between biological entities using network models of heterogeneous databases
Source: BMC Bioinformatics. 2012 Jun 6;13:119. doi: 10.1186/1471-2105-13-119 (PMC3505483; doi:10.1186/1471-2105-13-119)
Supplement: Additional file 2 — Gene sets used in disease gene prediction experiments [file 1471-2105-13-119-S2.zip › N20.45.txt]

disease genes
EntrezGene:1144
EntrezGene:1134
EntrezGene:5913
EntrezGene:1140
EntrezGene:1145

random genes
EntrezGene:6517
EntrezGene:6392
MIM:600901
EntrezGene:1687
MIM:600678
EntrezGene:118
EntrezGene:5551
MIM:123690
EntrezGene:7148
MIM:158105
EntrezGene:3000
EntrezGene:11155
EntrezGene:6337
EntrezGene:7100
EntrezGene:3848
