# Supplementary material for: Biomine: predicting links between biological entities using network models of heterogeneous databases
Source: BMC Bioinformatics. 2012 Jun 6;13:119. doi: 10.1186/1471-2105-13-119 (PMC3505483; doi:10.1186/1471-2105-13-119)
Supplement: Additional file 2 — Gene sets used in disease gene prediction experiments [file 1471-2105-13-119-S2.zip › N20.48.txt]

disease genes
MIM:600555
EntrezGene:3593
EntrezGene:3594
EntrezGene:3460
EntrezGene:8517

random genes
EntrezGene:259266
EntrezGene:4286
EntrezGene:185
EntrezGene:11132
EntrezGene:825
MIM:607786
EntrezGene:10008
EntrezGene:1316
MIM:103220
EntrezGene:5538
EntrezGene:6338
EntrezGene:7428
EntrezGene:5205
EntrezGene:91147
EntrezGene:8820
