# Supplementary material for: Biomine: predicting links between biological entities using network models of heterogeneous databases
Source: BMC Bioinformatics. 2012 Jun 6;13:119. doi: 10.1186/1471-2105-13-119 (PMC3505483; doi:10.1186/1471-2105-13-119)
Supplement: Additional file 2 — Gene sets used in disease gene prediction experiments [file 1471-2105-13-119-S2.zip › N20.49.txt]

disease genes
MIM:188450
EntrezGene:7421
EntrezGene:57623
MIM:139200
EntrezGene:1493

random genes
EntrezGene:3643
EntrezGene:208
EntrezGene:8891
EntrezGene:10060
EntrezGene:5443
EntrezGene:6314
EntrezGene:1261
EntrezGene:79803
EntrezGene:3691
EntrezGene:4914
EntrezGene:6591
EntrezGene:3549
MIM:610362
EntrezGene:7873
EntrezGene:1828
