# Supplementary material for: Biomine: predicting links between biological entities using network models of heterogeneous databases
Source: BMC Bioinformatics. 2012 Jun 6;13:119. doi: 10.1186/1471-2105-13-119 (PMC3505483; doi:10.1186/1471-2105-13-119)
Supplement: Additional file 2 — Gene sets used in disease gene prediction experiments [file 1471-2105-13-119-S2.zip › N20.5.txt]

disease genes
MIM:603796
EntrezGene:3784
EntrezGene:3759
EntrezGene:287
MIM:176261

random genes
EntrezGene:11232
MIM:154050
EntrezGene:1056
EntrezGene:57817
EntrezGene:3052
EntrezGene:8565
EntrezGene:8379
EntrezGene:6517
EntrezGene:1643
EntrezGene:1145
EntrezGene:10913
EntrezGene:29998
EntrezGene:429
EntrezGene:9940
EntrezGene:9607
