# Supplementary material for: Biomine: predicting links between biological entities using network models of heterogeneous databases
Source: BMC Bioinformatics. 2012 Jun 6;13:119. doi: 10.1186/1471-2105-13-119 (PMC3505483; doi:10.1186/1471-2105-13-119)
Supplement: Additional file 2 — Gene sets used in disease gene prediction experiments [file 1471-2105-13-119-S2.zip › N20.50.txt]

disease genes
EntrezGene:145226
MIM:180069
EntrezGene:3614
MIM:605446
EntrezGene:23746

random genes
EntrezGene:1471
EntrezGene:8929
EntrezGene:1073
EntrezGene:21
EntrezGene:6323
MIM:603967
EntrezGene:6514
MIM:163729
EntrezGene:593
EntrezGene:1828
EntrezGene:145873
EntrezGene:25794
EntrezGene:7043
EntrezGene:2110
EntrezGene:9516
