# Supplementary material for: Biomine: predicting links between biological entities using network models of heterogeneous databases
Source: BMC Bioinformatics. 2012 Jun 6;13:119. doi: 10.1186/1471-2105-13-119 (PMC3505483; doi:10.1186/1471-2105-13-119)
Supplement: Additional file 2 — Gene sets used in disease gene prediction experiments [file 1471-2105-13-119-S2.zip › N20.51.txt]

disease genes
EntrezGene:7879
EntrezGene:8898
EntrezGene:23095
EntrezGene:3315
EntrezGene:1785

random genes
EntrezGene:6622
EntrezGene:3052
EntrezGene:60506
EntrezGene:60528
EntrezGene:5630
EntrezGene:5551
EntrezGene:27031
EntrezGene:8031
EntrezGene:5740
EntrezGene:10804
EntrezGene:6469
MIM:603164
EntrezGene:4703
EntrezGene:7040
EntrezGene:5264
