# Supplementary material for: Biomine: predicting links between biological entities using network models of heterogeneous databases
Source: BMC Bioinformatics. 2012 Jun 6;13:119. doi: 10.1186/1471-2105-13-119 (PMC3505483; doi:10.1186/1471-2105-13-119)
Supplement: Additional file 2 — Gene sets used in disease gene prediction experiments [file 1471-2105-13-119-S2.zip › N20.52.txt]

disease genes
EntrezGene:4723
EntrezGene:4719
EntrezGene:91942
EntrezGene:4729
EntrezGene:4724

random genes
EntrezGene:2705
MIM:601313
EntrezGene:51021
EntrezGene:6315
EntrezGene:1289
EntrezGene:6101
EntrezGene:85366
EntrezGene:1427
EntrezGene:6337
EntrezGene:2067
EntrezGene:583
EntrezGene:5015
EntrezGene:7133
EntrezGene:4233
MIM:601949
