# Supplementary material for: Biomine: predicting links between biological entities using network models of heterogeneous databases
Source: BMC Bioinformatics. 2012 Jun 6;13:119. doi: 10.1186/1471-2105-13-119 (PMC3505483; doi:10.1186/1471-2105-13-119)
Supplement: Additional file 2 — Gene sets used in disease gene prediction experiments [file 1471-2105-13-119-S2.zip › N20.53.txt]

disease genes
EntrezGene:2055
EntrezGene:54982
EntrezGene:5538
EntrezGene:1509
EntrezGene:1201

random genes
EntrezGene:283
EntrezGene:6311
EntrezGene:23746
EntrezGene:6584
EntrezGene:146183
EntrezGene:1308
EntrezGene:128178
EntrezGene:27241
EntrezGene:1134
MIM:600901
EntrezGene:4795
MIM:154545
EntrezGene:54332
EntrezGene:1813
EntrezGene:7248
