# Supplementary material for: Biomine: predicting links between biological entities using network models of heterogeneous databases
Source: BMC Bioinformatics. 2012 Jun 6;13:119. doi: 10.1186/1471-2105-13-119 (PMC3505483; doi:10.1186/1471-2105-13-119)
Supplement: Additional file 2 — Gene sets used in disease gene prediction experiments [file 1471-2105-13-119-S2.zip › N20.55.txt]

disease genes
EntrezGene:148738
MIM:235200
EntrezGene:57817
EntrezGene:7036
EntrezGene:30061

random genes
EntrezGene:26580
MIM:147545
EntrezGene:5521
EntrezGene:2067
EntrezGene:6390
EntrezGene:166379
EntrezGene:5308
EntrezGene:775
MIM:134370
EntrezGene:56652
EntrezGene:2110
EntrezGene:5015
EntrezGene:4771
EntrezGene:3914
EntrezGene:84153
