# Supplementary material for: Biomine: predicting links between biological entities using network models of heterogeneous databases
Source: BMC Bioinformatics. 2012 Jun 6;13:119. doi: 10.1186/1471-2105-13-119 (PMC3505483; doi:10.1186/1471-2105-13-119)
Supplement: Additional file 2 — Gene sets used in disease gene prediction experiments [file 1471-2105-13-119-S2.zip › N20.56.txt]

disease genes
MIM:227645
EntrezGene:2175
EntrezGene:2187
MIM:227646
MIM:602956

random genes
EntrezGene:51324
EntrezGene:3691
EntrezGene:6591
EntrezGene:79628
EntrezGene:8490
EntrezGene:6517
EntrezGene:9381
EntrezGene:26580
EntrezGene:5873
EntrezGene:79147
EntrezGene:79803
EntrezGene:3848
EntrezGene:8419
EntrezGene:5888
EntrezGene:7050
