# Supplementary material for: Biomine: predicting links between biological entities using network models of heterogeneous databases
Source: BMC Bioinformatics. 2012 Jun 6;13:119. doi: 10.1186/1471-2105-13-119 (PMC3505483; doi:10.1186/1471-2105-13-119)
Supplement: Additional file 2 — Gene sets used in disease gene prediction experiments [file 1471-2105-13-119-S2.zip › N20.58.txt]

disease genes
EntrezGene:3651
EntrezGene:8462
EntrezGene:6928
EntrezGene:6833
EntrezGene:4760

random genes
EntrezGene:4601
EntrezGene:1509
EntrezGene:5318
EntrezGene:123016
MIM:109270
EntrezGene:3460
EntrezGene:6443
EntrezGene:10312
EntrezGene:6440
EntrezGene:10878
MIM:107730
EntrezGene:7050
EntrezGene:7879
EntrezGene:5308
EntrezGene:6890
