# Supplementary material for: Biomine: predicting links between biological entities using network models of heterogeneous databases
Source: BMC Bioinformatics. 2012 Jun 6;13:119. doi: 10.1186/1471-2105-13-119 (PMC3505483; doi:10.1186/1471-2105-13-119)
Supplement: Additional file 2 — Gene sets used in disease gene prediction experiments [file 1471-2105-13-119-S2.zip › N20.59.txt]

disease genes
EntrezGene:2055
EntrezGene:54982
EntrezGene:5538
EntrezGene:1509
EntrezGene:1201

random genes
EntrezGene:80270
EntrezGene:1073
EntrezGene:2175
EntrezGene:7051
EntrezGene:10682
MIM:109690
EntrezGene:1278
EntrezGene:5354
EntrezGene:145226
EntrezGene:2053
EntrezGene:4481
EntrezGene:6262
EntrezGene:57623
EntrezGene:6556
EntrezGene:9499
