# Supplementary material for: Biomine: predicting links between biological entities using network models of heterogeneous databases
Source: BMC Bioinformatics. 2012 Jun 6;13:119. doi: 10.1186/1471-2105-13-119 (PMC3505483; doi:10.1186/1471-2105-13-119)
Supplement: Additional file 2 — Gene sets used in disease gene prediction experiments [file 1471-2105-13-119-S2.zip › N20.6.txt]

disease genes
MIM:188840
EntrezGene:1756
EntrezGene:6901
EntrezGene:1674
EntrezGene:6444

random genes
EntrezGene:6439
EntrezGene:593
EntrezGene:55212
EntrezGene:1471
MIM:603967
EntrezGene:5582
EntrezGene:56652
EntrezGene:2212
EntrezGene:85476
EntrezGene:30061
EntrezGene:1201
EntrezGene:11155
EntrezGene:30008
EntrezGene:8643
EntrezGene:6718
