# Supplementary material for: Biomine: predicting links between biological entities using network models of heterogeneous databases
Source: BMC Bioinformatics. 2012 Jun 6;13:119. doi: 10.1186/1471-2105-13-119 (PMC3505483; doi:10.1186/1471-2105-13-119)
Supplement: Additional file 2 — Gene sets used in disease gene prediction experiments [file 1471-2105-13-119-S2.zip › N20.61.txt]

disease genes
EntrezGene:5290
EntrezGene:367
EntrezGene:8202
EntrezGene:9821
EntrezGene:580

random genes
MIM:176261
EntrezGene:6712
EntrezGene:149233
EntrezGene:4726
EntrezGene:79621
EntrezGene:9479
EntrezGene:55755
EntrezGene:64220
EntrezGene:2260
EntrezGene:1311
EntrezGene:7249
EntrezGene:60506
EntrezGene:1767
EntrezGene:6683
MIM:134820
