# Supplementary material for: Biomine: predicting links between biological entities using network models of heterogeneous databases
Source: BMC Bioinformatics. 2012 Jun 6;13:119. doi: 10.1186/1471-2105-13-119 (PMC3505483; doi:10.1186/1471-2105-13-119)
Supplement: Additional file 2 — Gene sets used in disease gene prediction experiments [file 1471-2105-13-119-S2.zip › N20.62.txt]

disease genes
EntrezGene:27030
EntrezGene:4436
MIM:600259
MIM:600258
MIM:600678

random genes
EntrezGene:5428
EntrezGene:2820
MIM:603711
EntrezGene:27429
MIM:152427
EntrezGene:27019
MIM:308700
EntrezGene:55835
MIM:600555
EntrezGene:9997
EntrezGene:9132
EntrezGene:1785
EntrezGene:1738
MIM:107730
EntrezGene:261734
