# Supplementary material for: Biomine: predicting links between biological entities using network models of heterogeneous databases
Source: BMC Bioinformatics. 2012 Jun 6;13:119. doi: 10.1186/1471-2105-13-119 (PMC3505483; doi:10.1186/1471-2105-13-119)
Supplement: Additional file 2 — Gene sets used in disease gene prediction experiments [file 1471-2105-13-119-S2.zip › N20.63.txt]

disease genes
EntrezGene:1829
EntrezGene:7043
EntrezGene:6262
EntrezGene:1824
MIM:125647

random genes
EntrezGene:6892
EntrezGene:9821
EntrezGene:2261
EntrezGene:2109
EntrezGene:4771
EntrezGene:11078
EntrezGene:8291
MIM:227646
EntrezGene:8195
EntrezGene:5740
EntrezGene:8030
EntrezGene:5604
EntrezGene:5538
EntrezGene:1991
MIM:600258
