# Supplementary material for: Biomine: predicting links between biological entities using network models of heterogeneous databases
Source: BMC Bioinformatics. 2012 Jun 6;13:119. doi: 10.1186/1471-2105-13-119 (PMC3505483; doi:10.1186/1471-2105-13-119)
Supplement: Additional file 2 — Gene sets used in disease gene prediction experiments [file 1471-2105-13-119-S2.zip › N20.64.txt]

disease genes
EntrezGene:9217
EntrezGene:6647
EntrezGene:23064
EntrezGene:5630
EntrezGene:4744

random genes
EntrezGene:57679
EntrezGene:145226
EntrezGene:8195
EntrezGene:10102
EntrezGene:5727
EntrezGene:6901
EntrezGene:54714
EntrezGene:1281
EntrezGene:3691
EntrezGene:11078
EntrezGene:1355
MIM:601007
EntrezGene:6683
EntrezGene:2735
EntrezGene:3239
