# Supplementary material for: Biomine: predicting links between biological entities using network models of heterogeneous databases
Source: BMC Bioinformatics. 2012 Jun 6;13:119. doi: 10.1186/1471-2105-13-119 (PMC3505483; doi:10.1186/1471-2105-13-119)
Supplement: Additional file 2 — Gene sets used in disease gene prediction experiments [file 1471-2105-13-119-S2.zip › N20.65.txt]

disease genes
EntrezGene:5582
EntrezGene:6315
EntrezGene:6908
EntrezGene:5521
EntrezGene:6310

random genes
EntrezGene:145873
EntrezGene:7140
MIM:191342
EntrezGene:11234
EntrezGene:9509
EntrezGene:2916
EntrezGene:1471
EntrezGene:1355
EntrezGene:5573
EntrezGene:958
EntrezGene:5244
EntrezGene:91147
MIM:604489
EntrezGene:3052
EntrezGene:8890
