# Supplementary material for: Biomine: predicting links between biological entities using network models of heterogeneous databases
Source: BMC Bioinformatics. 2012 Jun 6;13:119. doi: 10.1186/1471-2105-13-119 (PMC3505483; doi:10.1186/1471-2105-13-119)
Supplement: Additional file 2 — Gene sets used in disease gene prediction experiments [file 1471-2105-13-119-S2.zip › N20.66.txt]

disease genes
EntrezGene:7879
EntrezGene:8898
EntrezGene:23095
EntrezGene:3315
EntrezGene:1785

random genes
MIM:109690
EntrezGene:6517
EntrezGene:1294
EntrezGene:1630
EntrezGene:4747
MIM:604943
MIM:139340
EntrezGene:1545
EntrezGene:7873
EntrezGene:583
EntrezGene:2260
EntrezGene:51592
EntrezGene:5604
EntrezGene:51422
EntrezGene:1030
