# Supplementary material for: Biomine: predicting links between biological entities using network models of heterogeneous databases
Source: BMC Bioinformatics. 2012 Jun 6;13:119. doi: 10.1186/1471-2105-13-119 (PMC3505483; doi:10.1186/1471-2105-13-119)
Supplement: Additional file 2 — Gene sets used in disease gene prediction experiments [file 1471-2105-13-119-S2.zip › N20.67.txt]

disease genes
EntrezGene:1316
EntrezGene:6041
EntrezGene:60528
EntrezGene:8379
EntrezGene:4481

random genes
EntrezGene:123016
EntrezGene:60675
EntrezGene:4703
EntrezGene:3852
EntrezGene:21
EntrezGene:1509
EntrezGene:51684
EntrezGene:54806
MIM:192090
EntrezGene:672
EntrezGene:3651
EntrezGene:6901
EntrezGene:6891
EntrezGene:81846
MIM:139200
