# Supplementary material for: Biomine: predicting links between biological entities using network models of heterogeneous databases
Source: BMC Bioinformatics. 2012 Jun 6;13:119. doi: 10.1186/1471-2105-13-119 (PMC3505483; doi:10.1186/1471-2105-13-119)
Supplement: Additional file 2 — Gene sets used in disease gene prediction experiments [file 1471-2105-13-119-S2.zip › N20.68.txt]

disease genes
EntrezGene:11132
EntrezGene:3767
EntrezGene:6514
MIM:147545
MIM:151670

random genes
EntrezGene:1509
EntrezGene:25836
EntrezGene:1261
EntrezGene:8546
EntrezGene:5888
EntrezGene:4436
EntrezGene:79621
EntrezGene:1959
MIM:600901
EntrezGene:2736
EntrezGene:6892
EntrezGene:9499
EntrezGene:2110
EntrezGene:2296
EntrezGene:5160
