# Supplementary material for: Biomine: predicting links between biological entities using network models of heterogeneous databases
Source: BMC Bioinformatics. 2012 Jun 6;13:119. doi: 10.1186/1471-2105-13-119 (PMC3505483; doi:10.1186/1471-2105-13-119)
Supplement: Additional file 2 — Gene sets used in disease gene prediction experiments [file 1471-2105-13-119-S2.zip › N20.69.txt]

disease genes
EntrezGene:338917
EntrezGene:30062
EntrezGene:5015
EntrezGene:54880
EntrezGene:64220

random genes
EntrezGene:185
EntrezGene:10913
EntrezGene:7100
EntrezGene:55835
EntrezGene:23092
EntrezGene:4647
EntrezGene:6017
EntrezGene:3052
EntrezGene:5077
EntrezGene:6315
EntrezGene:5376
EntrezGene:6891
EntrezGene:3759
EntrezGene:4160
EntrezGene:2261
