# Supplementary material for: Biomine: predicting links between biological entities using network models of heterogeneous databases
Source: BMC Bioinformatics. 2012 Jun 6;13:119. doi: 10.1186/1471-2105-13-119 (PMC3505483; doi:10.1186/1471-2105-13-119)
Supplement: Additional file 2 — Gene sets used in disease gene prediction experiments [file 1471-2105-13-119-S2.zip › N20.7.txt]

disease genes
EntrezGene:6469
EntrezGene:7546
EntrezGene:5727
EntrezGene:2736
EntrezGene:6496

random genes
EntrezGene:6591
EntrezGene:9722
EntrezGene:2672
EntrezGene:149233
EntrezGene:166379
EntrezGene:6712
EntrezGene:8089
EntrezGene:2108
MIM:601949
EntrezGene:9516
EntrezGene:8022
EntrezGene:54714
EntrezGene:23746
EntrezGene:9217
EntrezGene:4646
