# Supplementary material for: Biomine: predicting links between biological entities using network models of heterogeneous databases
Source: BMC Bioinformatics. 2012 Jun 6;13:119. doi: 10.1186/1471-2105-13-119 (PMC3505483; doi:10.1186/1471-2105-13-119)
Supplement: Additional file 2 — Gene sets used in disease gene prediction experiments [file 1471-2105-13-119-S2.zip › N20.70.txt]

disease genes
EntrezGene:9627
MIM:191342
EntrezGene:6622
EntrezGene:120892
EntrezGene:11315

random genes
EntrezGene:5443
EntrezGene:861
EntrezGene:5626
EntrezGene:2703
EntrezGene:9132
EntrezGene:9927
EntrezGene:4653
EntrezGene:10008
EntrezGene:6591
EntrezGene:30061
EntrezGene:6683
EntrezGene:8202
EntrezGene:54714
EntrezGene:9940
EntrezGene:4148
