# Supplementary material for: Biomine: predicting links between biological entities using network models of heterogeneous databases
Source: BMC Bioinformatics. 2012 Jun 6;13:119. doi: 10.1186/1471-2105-13-119 (PMC3505483; doi:10.1186/1471-2105-13-119)
Supplement: Additional file 2 — Gene sets used in disease gene prediction experiments [file 1471-2105-13-119-S2.zip › N20.71.txt]

disease genes
MIM:227645
EntrezGene:2175
EntrezGene:2187
MIM:227646
MIM:602956

random genes
EntrezGene:8419
EntrezGene:9132
EntrezGene:23111
EntrezGene:5873
EntrezGene:5727
EntrezGene:8546
EntrezGene:1030
EntrezGene:5122
EntrezGene:9479
EntrezGene:1308
EntrezGene:1134
EntrezGene:7036
MIM:162080
EntrezGene:10312
EntrezGene:5080
