# Supplementary material for: Biomine: predicting links between biological entities using network models of heterogeneous databases
Source: BMC Bioinformatics. 2012 Jun 6;13:119. doi: 10.1186/1471-2105-13-119 (PMC3505483; doi:10.1186/1471-2105-13-119)
Supplement: Additional file 2 — Gene sets used in disease gene prediction experiments [file 1471-2105-13-119-S2.zip › N20.72.txt]

disease genes
EntrezGene:9940
EntrezGene:1630
EntrezGene:50514
EntrezGene:11178
EntrezGene:1029

random genes
EntrezGene:1030
EntrezGene:54332
EntrezGene:8419
EntrezGene:5172
EntrezGene:1316
EntrezGene:9231
EntrezGene:3861
EntrezGene:9445
MIM:158105
EntrezGene:2296
EntrezGene:1073
EntrezGene:10312
EntrezGene:2566
EntrezGene:1290
EntrezGene:6262
