# Supplementary material for: Biomine: predicting links between biological entities using network models of heterogeneous databases
Source: BMC Bioinformatics. 2012 Jun 6;13:119. doi: 10.1186/1471-2105-13-119 (PMC3505483; doi:10.1186/1471-2105-13-119)
Supplement: Additional file 2 — Gene sets used in disease gene prediction experiments [file 1471-2105-13-119-S2.zip › N20.73.txt]

disease genes
EntrezGene:60506
EntrezGene:57010
MIM:180380
MIM:180072
EntrezGene:2779

random genes
EntrezGene:134430
EntrezGene:7546
EntrezGene:1261
EntrezGene:79803
EntrezGene:4634
MIM:603967
EntrezGene:7175
EntrezGene:29998
EntrezGene:1181
EntrezGene:7764
EntrezGene:6103
EntrezGene:8048
EntrezGene:4744
EntrezGene:1829
EntrezGene:6556
