# Supplementary material for: Biomine: predicting links between biological entities using network models of heterogeneous databases
Source: BMC Bioinformatics. 2012 Jun 6;13:119. doi: 10.1186/1471-2105-13-119 (PMC3505483; doi:10.1186/1471-2105-13-119)
Supplement: Additional file 2 — Gene sets used in disease gene prediction experiments [file 1471-2105-13-119-S2.zip › N20.74.txt]

disease genes
MIM:608666
MIM:602136
MIM:170993
MIM:601757
EntrezGene:5264

random genes
EntrezGene:415
EntrezGene:4148
EntrezGene:9129
EntrezGene:5993
EntrezGene:773
EntrezGene:8490
EntrezGene:57379
EntrezGene:10008
EntrezGene:3852
EntrezGene:4744
EntrezGene:6890
MIM:607786
EntrezGene:8462
EntrezGene:8820
EntrezGene:9927
