# Supplementary material for: Biomine: predicting links between biological entities using network models of heterogeneous databases
Source: BMC Bioinformatics. 2012 Jun 6;13:119. doi: 10.1186/1471-2105-13-119 (PMC3505483; doi:10.1186/1471-2105-13-119)
Supplement: Additional file 2 — Gene sets used in disease gene prediction experiments [file 1471-2105-13-119-S2.zip › N20.75.txt]

disease genes
EntrezGene:145226
MIM:180069
EntrezGene:3614
MIM:605446
EntrezGene:23746

random genes
EntrezGene:4720
EntrezGene:10913
EntrezGene:6712
EntrezGene:1290
EntrezGene:185
EntrezGene:55212
EntrezGene:5243
EntrezGene:3949
EntrezGene:79784
EntrezGene:5290
EntrezGene:8322
EntrezGene:54714
EntrezGene:51741
EntrezGene:1471
EntrezGene:2735
