# Supplementary material for: Biomine: predicting links between biological entities using network models of heterogeneous databases
Source: BMC Bioinformatics. 2012 Jun 6;13:119. doi: 10.1186/1471-2105-13-119 (PMC3505483; doi:10.1186/1471-2105-13-119)
Supplement: Additional file 2 — Gene sets used in disease gene prediction experiments [file 1471-2105-13-119-S2.zip › N20.76.txt]

disease genes
EntrezGene:6583
EntrezGene:26191
EntrezGene:4795
EntrezGene:861
EntrezGene:4261

random genes
EntrezGene:5428
EntrezGene:6041
EntrezGene:481
EntrezGene:4621
EntrezGene:10682
MIM:601949
EntrezGene:3852
EntrezGene:8243
EntrezGene:29997
EntrezGene:4703
EntrezGene:54880
EntrezGene:9381
MIM:217000
MIM:604672
EntrezGene:6908
