# Supplementary material for: Biomine: predicting links between biological entities using network models of heterogeneous databases
Source: BMC Bioinformatics. 2012 Jun 6;13:119. doi: 10.1186/1471-2105-13-119 (PMC3505483; doi:10.1186/1471-2105-13-119)
Supplement: Additional file 2 — Gene sets used in disease gene prediction experiments [file 1471-2105-13-119-S2.zip › N20.77.txt]

disease genes
EntrezGene:5605
EntrezGene:5781
EntrezGene:3845
EntrezGene:3265
MIM:162200

random genes
EntrezGene:2053
EntrezGene:6654
EntrezGene:2296
EntrezGene:11232
EntrezGene:762
EntrezGene:2779
EntrezGene:2260
EntrezGene:259266
MIM:601789
EntrezGene:7248
EntrezGene:6496
EntrezGene:5873
EntrezGene:6017
EntrezGene:4640
EntrezGene:5290
