# Supplementary material for: Biomine: predicting links between biological entities using network models of heterogeneous databases
Source: BMC Bioinformatics. 2012 Jun 6;13:119. doi: 10.1186/1471-2105-13-119 (PMC3505483; doi:10.1186/1471-2105-13-119)
Supplement: Additional file 2 — Gene sets used in disease gene prediction experiments [file 1471-2105-13-119-S2.zip › N20.79.txt]

disease genes
MIM:608666
EntrezGene:10682
MIM:602859
EntrezGene:415
EntrezGene:8443

random genes
EntrezGene:3861
EntrezGene:1298
EntrezGene:7100
EntrezGene:25794
EntrezGene:5538
EntrezGene:8898
EntrezGene:134430
EntrezGene:2175
MIM:602669
EntrezGene:2072
EntrezGene:5770
EntrezGene:6654
EntrezGene:11234
EntrezGene:1729
EntrezGene:778
