# Supplementary material for: Biomine: predicting links between biological entities using network models of heterogeneous databases
Source: BMC Bioinformatics. 2012 Jun 6;13:119. doi: 10.1186/1471-2105-13-119 (PMC3505483; doi:10.1186/1471-2105-13-119)
Supplement: Additional file 2 — Gene sets used in disease gene prediction experiments [file 1471-2105-13-119-S2.zip › N20.8.txt]

disease genes
EntrezGene:3549
EntrezGene:658
EntrezGene:3239
EntrezGene:8200
EntrezGene:4920

random genes
EntrezGene:3732
EntrezGene:8490
EntrezGene:23746
EntrezGene:114327
EntrezGene:1773
EntrezGene:5015
EntrezGene:1813
EntrezGene:1278
MIM:600901
EntrezGene:7175
EntrezGene:8419
EntrezGene:6708
EntrezGene:21
EntrezGene:89781
MIM:603796
