# Supplementary material for: Biomine: predicting links between biological entities using network models of heterogeneous databases
Source: BMC Bioinformatics. 2012 Jun 6;13:119. doi: 10.1186/1471-2105-13-119 (PMC3505483; doi:10.1186/1471-2105-13-119)
Supplement: Additional file 2 — Gene sets used in disease gene prediction experiments [file 1471-2105-13-119-S2.zip › N20.80.txt]

disease genes
EntrezGene:1889
EntrezGene:2668
MIM:164761
EntrezGene:1910
EntrezGene:1908

random genes
EntrezGene:7136
EntrezGene:3239
EntrezGene:4627
EntrezGene:10133
EntrezGene:9821
EntrezGene:5318
EntrezGene:4089
EntrezGene:30062
MIM:235200
EntrezGene:429
EntrezGene:10683
EntrezGene:2259
EntrezGene:1030
MIM:162080
EntrezGene:388552
