# Supplementary material for: Biomine: predicting links between biological entities using network models of heterogeneous databases
Source: BMC Bioinformatics. 2012 Jun 6;13:119. doi: 10.1186/1471-2105-13-119 (PMC3505483; doi:10.1186/1471-2105-13-119)
Supplement: Additional file 2 — Gene sets used in disease gene prediction experiments [file 1471-2105-13-119-S2.zip › N20.82.txt]

disease genes
EntrezGene:5077
EntrezGene:6663
EntrezGene:4286
EntrezGene:1910
EntrezGene:1908

random genes
EntrezGene:2820
EntrezGene:7100
EntrezGene:6556
MIM:152427
MIM:164160
EntrezGene:1144
EntrezGene:2736
EntrezGene:6908
EntrezGene:3732
EntrezGene:60506
EntrezGene:114327
EntrezGene:8565
EntrezGene:4148
MIM:602669
EntrezGene:84062
