# Supplementary material for: Biomine: predicting links between biological entities using network models of heterogeneous databases
Source: BMC Bioinformatics. 2012 Jun 6;13:119. doi: 10.1186/1471-2105-13-119 (PMC3505483; doi:10.1186/1471-2105-13-119)
Supplement: Additional file 2 — Gene sets used in disease gene prediction experiments [file 1471-2105-13-119-S2.zip › N20.83.txt]

disease genes
EntrezGene:3845
EntrezGene:7157
EntrezGene:673
EntrezGene:5002
EntrezGene:1956

random genes
EntrezGene:84062
EntrezGene:5264
MIM:173910
MIM:227646
EntrezGene:1756
EntrezGene:2067
EntrezGene:4089
EntrezGene:629
EntrezGene:6892
EntrezGene:2566
EntrezGene:7124
EntrezGene:7428
EntrezGene:627
EntrezGene:6591
EntrezGene:6469
