# Supplementary material for: Biomine: predicting links between biological entities using network models of heterogeneous databases
Source: BMC Bioinformatics. 2012 Jun 6;13:119. doi: 10.1186/1471-2105-13-119 (PMC3505483; doi:10.1186/1471-2105-13-119)
Supplement: Additional file 2 — Gene sets used in disease gene prediction experiments [file 1471-2105-13-119-S2.zip › N20.84.txt]

disease genes
EntrezGene:8890
EntrezGene:1967
EntrezGene:8892
EntrezGene:8891
EntrezGene:8893

random genes
EntrezGene:4653
EntrezGene:166379
EntrezGene:5077
EntrezGene:2672
EntrezGene:10060
EntrezGene:89781
EntrezGene:9381
EntrezGene:11315
EntrezGene:6708
EntrezGene:2212
MIM:154050
EntrezGene:6101
EntrezGene:7036
EntrezGene:9722
EntrezGene:3643
