# Supplementary material for: Biomine: predicting links between biological entities using network models of heterogeneous databases
Source: BMC Bioinformatics. 2012 Jun 6;13:119. doi: 10.1186/1471-2105-13-119 (PMC3505483; doi:10.1186/1471-2105-13-119)
Supplement: Additional file 2 — Gene sets used in disease gene prediction experiments [file 1471-2105-13-119-S2.zip › N20.85.txt]

disease genes
EntrezGene:1299
EntrezGene:1311
EntrezGene:1298
MIM:120210
EntrezGene:4148

random genes
EntrezGene:2706
EntrezGene:593
EntrezGene:3955
EntrezGene:4287
MIM:192090
EntrezGene:51062
EntrezGene:85366
EntrezGene:1203
EntrezGene:23095
EntrezGene:5873
EntrezGene:7764
EntrezGene:5080
EntrezGene:30008
EntrezGene:64218
EntrezGene:7249
