# Supplementary material for: Biomine: predicting links between biological entities using network models of heterogeneous databases
Source: BMC Bioinformatics. 2012 Jun 6;13:119. doi: 10.1186/1471-2105-13-119 (PMC3505483; doi:10.1186/1471-2105-13-119)
Supplement: Additional file 2 — Gene sets used in disease gene prediction experiments [file 1471-2105-13-119-S2.zip › N20.86.txt]

disease genes
EntrezGene:5605
EntrezGene:5781
EntrezGene:3845
EntrezGene:3265
MIM:162200

random genes
EntrezGene:6834
EntrezGene:538
EntrezGene:6591
EntrezGene:1428
EntrezGene:128674
MIM:602669
MIM:608111
EntrezGene:6323
EntrezGene:79140
EntrezGene:7051
EntrezGene:7138
MIM:173910
EntrezGene:6100
EntrezGene:2672
EntrezGene:2035
