# Supplementary material for: Biomine: predicting links between biological entities using network models of heterogeneous databases
Source: BMC Bioinformatics. 2012 Jun 6;13:119. doi: 10.1186/1471-2105-13-119 (PMC3505483; doi:10.1186/1471-2105-13-119)
Supplement: Additional file 2 — Gene sets used in disease gene prediction experiments [file 1471-2105-13-119-S2.zip › N20.87.txt]

disease genes
EntrezGene:60506
EntrezGene:57010
MIM:180380
MIM:180072
EntrezGene:2779

random genes
EntrezGene:7764
EntrezGene:4359
MIM:120150
EntrezGene:4720
EntrezGene:1690
EntrezGene:1145
MIM:134370
EntrezGene:3848
EntrezGene:149233
EntrezGene:2703
EntrezGene:8929
EntrezGene:50514
EntrezGene:259266
EntrezGene:5551
EntrezGene:463
