# Supplementary material for: Biomine: predicting links between biological entities using network models of heterogeneous databases
Source: BMC Bioinformatics. 2012 Jun 6;13:119. doi: 10.1186/1471-2105-13-119 (PMC3505483; doi:10.1186/1471-2105-13-119)
Supplement: Additional file 2 — Gene sets used in disease gene prediction experiments [file 1471-2105-13-119-S2.zip › N20.89.txt]

disease genes
EntrezGene:7148
EntrezGene:11285
EntrezGene:1289
MIM:120150
EntrezGene:9509

random genes
EntrezGene:5350
EntrezGene:5071
EntrezGene:1959
EntrezGene:6101
EntrezGene:1201
EntrezGene:9499
EntrezGene:5740
MIM:134820
EntrezGene:4621
EntrezGene:26580
EntrezGene:4634
EntrezGene:2259
EntrezGene:4646
EntrezGene:5318
EntrezGene:6584
