# Supplementary material for: Biomine: predicting links between biological entities using network models of heterogeneous databases
Source: BMC Bioinformatics. 2012 Jun 6;13:119. doi: 10.1186/1471-2105-13-119 (PMC3505483; doi:10.1186/1471-2105-13-119)
Supplement: Additional file 2 — Gene sets used in disease gene prediction experiments [file 1471-2105-13-119-S2.zip › N20.90.txt]

disease genes
EntrezGene:1499
EntrezGene:51684
MIM:600185
EntrezGene:8643
EntrezGene:1755

random genes
EntrezGene:2067
EntrezGene:10456
MIM:603467
EntrezGene:583
EntrezGene:494513
EntrezGene:10585
EntrezGene:8565
MIM:603796
EntrezGene:51141
EntrezGene:57679
EntrezGene:6337
EntrezGene:8647
EntrezGene:2677
EntrezGene:1630
EntrezGene:10913
