# Supplementary material for: Biomine: predicting links between biological entities using network models of heterogeneous databases
Source: BMC Bioinformatics. 2012 Jun 6;13:119. doi: 10.1186/1471-2105-13-119 (PMC3505483; doi:10.1186/1471-2105-13-119)
Supplement: Additional file 2 — Gene sets used in disease gene prediction experiments [file 1471-2105-13-119-S2.zip › N20.91.txt]

disease genes
EntrezGene:5582
EntrezGene:6315
EntrezGene:6908
EntrezGene:5521
EntrezGene:6310

random genes
EntrezGene:5551
EntrezGene:6017
EntrezGene:617
EntrezGene:134430
EntrezGene:5913
EntrezGene:5244
EntrezGene:5626
EntrezGene:6683
MIM:120150
EntrezGene:128178
EntrezGene:6556
EntrezGene:6647
EntrezGene:118
MIM:602956
EntrezGene:5264
