# Supplementary material for: Biomine: predicting links between biological entities using network models of heterogeneous databases
Source: BMC Bioinformatics. 2012 Jun 6;13:119. doi: 10.1186/1471-2105-13-119 (PMC3505483; doi:10.1186/1471-2105-13-119)
Supplement: Additional file 2 — Gene sets used in disease gene prediction experiments [file 1471-2105-13-119-S2.zip › N20.94.txt]

disease genes
EntrezGene:1299
EntrezGene:1311
EntrezGene:1298
MIM:120210
EntrezGene:4148

random genes
EntrezGene:4771
EntrezGene:593
EntrezGene:1767
EntrezGene:6310
EntrezGene:335
EntrezGene:7007
EntrezGene:1813
EntrezGene:51684
EntrezGene:6391
EntrezGene:2110
EntrezGene:30061
EntrezGene:84153
EntrezGene:5573
MIM:601007
EntrezGene:1674
