# Supplementary material for: Biomine: predicting links between biological entities using network models of heterogeneous databases
Source: BMC Bioinformatics. 2012 Jun 6;13:119. doi: 10.1186/1471-2105-13-119 (PMC3505483; doi:10.1186/1471-2105-13-119)
Supplement: Additional file 2 — Gene sets used in disease gene prediction experiments [file 1471-2105-13-119-S2.zip › N20.95.txt]

disease genes
MIM:603796
EntrezGene:3784
EntrezGene:3759
EntrezGene:287
MIM:176261

random genes
EntrezGene:79977
EntrezGene:1673
EntrezGene:1355
EntrezGene:7764
EntrezGene:57679
EntrezGene:5873
EntrezGene:6323
EntrezGene:5654
EntrezGene:1144
EntrezGene:79628
EntrezGene:5308
EntrezGene:5122
EntrezGene:6262
EntrezGene:85366
MIM:603967
