# Supplementary material for: Biomine: predicting links between biological entities using network models of heterogeneous databases
Source: BMC Bioinformatics. 2012 Jun 6;13:119. doi: 10.1186/1471-2105-13-119 (PMC3505483; doi:10.1186/1471-2105-13-119)
Supplement: Additional file 2 — Gene sets used in disease gene prediction experiments [file 1471-2105-13-119-S2.zip › N20.96.txt]

disease genes
EntrezGene:5290
EntrezGene:367
EntrezGene:8202
EntrezGene:9821
EntrezGene:580

random genes
EntrezGene:149233
EntrezGene:8030
EntrezGene:9381
EntrezGene:54982
EntrezGene:54714
EntrezGene:51099
EntrezGene:128674
EntrezGene:4436
EntrezGene:2735
EntrezGene:8565
EntrezGene:8820
EntrezGene:5740
EntrezGene:3643
MIM:192090
EntrezGene:2779
