# Supplementary material for: Biomine: predicting links between biological entities using network models of heterogeneous databases
Source: BMC Bioinformatics. 2012 Jun 6;13:119. doi: 10.1186/1471-2105-13-119 (PMC3505483; doi:10.1186/1471-2105-13-119)
Supplement: Additional file 2 — Gene sets used in disease gene prediction experiments [file 1471-2105-13-119-S2.zip › N20.97.txt]

disease genes
EntrezGene:1499
EntrezGene:51684
MIM:600185
EntrezGene:8643
EntrezGene:1755

random genes
MIM:601758
EntrezGene:5429
EntrezGene:3918
EntrezGene:582
EntrezGene:10128
EntrezGene:6443
EntrezGene:3955
EntrezGene:6103
EntrezGene:6908
EntrezGene:120892
EntrezGene:6514
EntrezGene:57679
EntrezGene:4601
EntrezGene:2187
EntrezGene:3459
