# Supplementary material for: Biomine: predicting links between biological entities using network models of heterogeneous databases
Source: BMC Bioinformatics. 2012 Jun 6;13:119. doi: 10.1186/1471-2105-13-119 (PMC3505483; doi:10.1186/1471-2105-13-119)
Supplement: Additional file 2 — Gene sets used in disease gene prediction experiments [file 1471-2105-13-119-S2.zip › N20.98.txt]

disease genes
EntrezGene:3918
EntrezGene:3655
EntrezGene:3914
EntrezGene:3691
EntrezGene:3861

random genes
EntrezGene:80270
EntrezGene:9821
EntrezGene:71
EntrezGene:8048
MIM:308700
EntrezGene:11232
MIM:139340
EntrezGene:825
EntrezGene:5077
EntrezGene:5376
EntrezGene:129880
EntrezGene:8647
EntrezGene:23569
EntrezGene:2035
EntrezGene:3909
