# Supplementary material for: Biomine: predicting links between biological entities using network models of heterogeneous databases
Source: BMC Bioinformatics. 2012 Jun 6;13:119. doi: 10.1186/1471-2105-13-119 (PMC3505483; doi:10.1186/1471-2105-13-119)
Supplement: Additional file 2 — Gene sets used in disease gene prediction experiments [file 1471-2105-13-119-S2.zip › N20.99.txt]

disease genes
EntrezGene:627
EntrezGene:429
EntrezGene:2668
MIM:164761
EntrezGene:1908

random genes
MIM:134820
EntrezGene:6654
EntrezGene:1134
EntrezGene:10312
EntrezGene:3784
EntrezGene:3848
EntrezGene:3078
EntrezGene:4920
EntrezGene:8493
MIM:603711
EntrezGene:2053
EntrezGene:54806
MIM:278720
EntrezGene:55212
EntrezGene:6262
